# Supplementary material for: Alteration of Proteomes in First-Generation Cultures of Bacillus pumilus Spores Exposed to Outer Space
Source: mSystems. 2019 Jun 11;4(4):e00195-19. doi: 10.1128/mSystems.00195-19 (PMC6561321; doi:10.1128/mSystems.00195-19)
Supplement: TABLE S1 [file mSystems.00195-19-st001.xlsx]

## Sheet: 56T2
Accession	Description	p-value	56T2	183T1	40T5	168T5	COG Category
500857455	tartrate dehydrogenase [Bacillus pumilus]	0.0558963	-0.750348	-1.279	-1.69461	-0.967518	Amino acid transport and metabolism
500857894	aspartate aminotransferase family protein [Bacillus pumilus]	0.480499	0.684135	-0.913472	-1.48342	-1.23793	Amino acid transport and metabolism
500858392	carbamoyl-phosphate synthase small subunit [Bacillus pumilus]	0.215469	-0.664537	-0.714084	-0.82525	-0.673594	Amino acid transport and metabolism
500859689	glycine cleavage system protein H [Bacillus pumilus]	0.381764	-0.959209	-0.844361	-0.707763	-0.369013	Amino acid transport and metabolism
500857401	MULTISPECIES: amino acid ABC transporter permease [Bacillus]	0.511179	-0.65998	-0.157666	0.0490617	-0.325469	Amino acid transport and metabolism
500859905	nickel ABC transporter, nickel/metallophore periplasmic binding protein [Bacillus pumilus]	0.213229	-0.636212	-0.299087	0.172146	-0.313225	Amino acid transport and metabolism
500859431	cysteine synthase A [Bacillus pumilus]	0.0304034	0.790676	0.732912	0.726003	0.81626	Amino acid transport and metabolism
500857289	PTS fructose transporter subunit IIB [Bacillus pumilus]	0.111527	-1.24667	-1.81918	-1.98979	-1.138	Carbohydrate transport and metabolism
500857290	PTS glucose transporter subunit IIA [Bacillus pumilus]	0.0811037	-0.959657	-1.06256	-1.77076	-0.907103	Carbohydrate transport and metabolism
500857287	alpha-mannosidase [Bacillus pumilus]	0.0720497	-0.617397	-0.823042	-1.70236	-1.05924	Carbohydrate transport and metabolism
500860751	PTS sugar transporter subunit IIB [Bacillus pumilus]	0.17683	-0.894585	-0.963372	-1.59584	-0.470935	Carbohydrate transport and metabolism
500857825	oxalate decarboxylase [Bacillus pumilus]	0.486466	0.93084	-0.0713434	-1.31193	-0.61265	Carbohydrate transport and metabolism
500860925	PTS beta-glucoside transporter subunit EIIBCA [Bacillus pumilus]	0.286333	-0.688975	-1.31112	-1.24254	-0.787455	Carbohydrate transport and metabolism
500858457	flagellar hook assembly protein FlgD [Bacillus pumilus]	0.324857	-0.683953	-0.846285	0.519931	-0.66855	Cell motility
500859951	peptidase C40 [Bacillus pumilus]	0.443633	-0.652278	-0.494124	0.0227685	-0.524614	Cell wall/membrane/envelope biogenesis
500857649	aspartate aminotransferase family protein [Bacillus pumilus]	0.392035	0.618755	-0.742318	-1.71815	-1.38156	Coenzyme transport and metabolism
500857872	HlyD family secretion protein [Bacillus pumilus]	0.212349	-0.599393	-0.486794	-0.517359	-0.175772	Defense mechanisms
500857230	penicillin binding protein PBP4B [Bacillus pumilus]	0.133434	0.623813	-0.354825	-0.712008	-0.502614	Defense mechanisms
489304436	MULTISPECIES: hypothetical protein [Bacillus]	0.484073	-0.697628	-0.640864	-0.235014	-0.333227	Defense mechanisms
500857502	alpha-ketoacid dehydrogenase subunit beta [Bacillus pumilus]	0.0484061	-0.6251	-2.09402	-3.43891	-2.57468	Energy production and conversion
500857503	2-oxo acid dehydrogenase subunit E2 [Bacillus pumilus]	0.0488759	-0.691307	-1.96365	-2.76031	-2.17148	Energy production and conversion
500857504	dihydrolipoyl dehydrogenase [Bacillus pumilus]	0.100045	-0.769551	-1.81579	-2.65176	-2.27613	Energy production and conversion
754202169	glycolate oxidase subunit GlcD [Bacillus pumilus]	0.153422	-0.697218	-1.33597	-1.68136	-1.45017	Energy production and conversion
500858688	(Fe-S)-binding protein [Bacillus pumilus]	0.0302274	-0.638604	-0.930747	-1.14026	-1.1954	Energy production and conversion
754202216	NADH-dependent flavin oxidoreductase [Bacillus pumilus]	0.321705	-0.950485	-0.625664	-0.749251	-0.672783	Energy production and conversion
500857812	nitroreductase [Bacillus pumilus]	0.406619	-0.713177	-0.554913	-0.15374	-0.29737	Energy production and conversion
500857228	DUF1343 domain-containing protein [Bacillus pumilus]	0.136684	0.596101	-0.0708668	-0.652043	-0.310219	Function unknown
500858629	monooxygenase [Bacillus pumilus]	0.324798	0.608654	0.317533	0.588507	0.0664344	Function unknown
500857757	type 1 glutamine amidotransferase [Bacillus pumilus]	0.0230235	-0.59619	-0.843622	-1.17298	-0.726311	General function prediction only
500857984	iron ABC transporter substrate-binding protein [Bacillus pumilus]	0.458287	-0.717038	-0.400181	-0.0416823	-0.570885	Inorganic ion transport and metabolism
500858634	alpha/beta hydrolase [Bacillus pumilus]	0.444105	0.75345	0.453645	0.172498	0.457073	Lipid transport and metabolism
500857671	acyl-CoA dehydrogenase [Bacillus pumilus]	0.0457016	0.665409	1.10056	1.21253	0.890676	Lipid transport and metabolism
500858391	dihydroorotase [Bacillus pumilus]	0.10712	-0.679264	-0.386172	-1.04236	-0.80988	Nucleotide transport and metabolism
500857654	adenine deaminase [Bacillus pumilus]	0.284255	0.693324	0.383526	-0.0713041	0.426657	Nucleotide transport and metabolism
500859868	MULTISPECIES: SsrA-binding protein [Bacillus]	0.534606	-0.585904	-0.538459	-0.542563	-0.488629	Posttranslational modification, protein turnover, chaperones
500858033	DUF59 domain-containing protein [Bacillus pumilus]	0.293961	-0.628318	-0.311275	-0.514729	-0.227154	Posttranslational modification, protein turnover, chaperones
500857675	polyketide synthase [Bacillus pumilus]	0.308679	0.958424	0.76425	0.471987	0.824707	Secondary metabolites biosynthesis, transport and catabolism
500857674	polyketide synthase [Bacillus pumilus]	0.285013	0.878662	0.738939	0.556858	0.793296	Secondary metabolites biosynthesis, transport and catabolism
500857673	polyketide synthase [Bacillus pumilus]	0.113373	0.789724	0.812792	0.626682	0.8118	Secondary metabolites biosynthesis, transport and catabolism
500857672	non-ribosomal peptide synthetase [Bacillus pumilus]	0.00119926	0.730187	0.839584	1.15705	0.920034	Secondary metabolites biosynthesis, transport and catabolism
500857667	thioesterase [Bacillus pumilus]	0.00426945	0.8345	1.03963	1.57482	0.667906	Secondary metabolites biosynthesis, transport and catabolism
500857676	hypothetical protein [Bacillus pumilus]	0.104291	0.667818	0.735895	0.662034	0.841111	Signal transduction mechanisms
754201850	universal stress protein [Bacillus pumilus]	0.141157	1.32833	0.662214	0.663976	0.437207	Signal transduction mechanisms
500857980	barnase inhibitor [Bacillus pumilus]	0.363272	-0.588427	-0.525792	-0.148915	-0.260226	Transcription
500859389	MarR family transcriptional regulator [Bacillus pumilus]	0.0165612	1.12061	0.122394	0.309899	-0.0824117	Transcription
500859222	MULTISPECIES: Rrf2 family transcriptional regulator [Bacillus]	0.0343993	0.755222	0.755085	1.07981	0.632243	Transcription
489309495	MULTISPECIES: 30S ribosomal protein S19 [Bacillus]	0.406136	-0.833029	-1.51018	-0.835612	-0.0980805	Translation, ribosomal structure and biogenesis
489310087	MULTISPECIES: 30S ribosomal protein S20 [Bacillus]	0.305351	-0.866691	-1.01473	-0.37826	0.0912941	Translation, ribosomal structure and biogenesis
500859075	50S ribosomal protein L33 [Bacillus pumilus]	0.543743	-0.638511	-0.816594	-0.30203	-0.0886969	Translation, ribosomal structure and biogenesis
489308895	MULTISPECIES: 50S ribosomal protein L35 [Bacillales]	0.64785	-0.589143	0.551297	-0.0505418	0.379693	Translation, ribosomal structure and biogenesis
500857941	hypothetical protein [Bacillus pumilus]	0.144695	-0.736645	-1.16374	-0.963753	-0.535253	#N/A
500857730	general stress protein [Bacillus pumilus]	0.208223	-0.625527	-0.344745	-0.527959	-0.32596	#N/A
500857283	hypothetical protein [Bacillus pumilus]	0.34918	-0.634819	-0.793418	-0.519941	-0.0661494	#N/A
489308072	MULTISPECIES: hypothetical protein [Bacillus]	0.306067	-0.671577	-0.655864	-0.235701	-0.0560891	#N/A
754201800	hypothetical protein [Bacillus pumilus]	0.154104	-0.699386	-0.159747	-0.0814746	-0.249336	#N/A
500858590	hypothetical protein [Bacillus pumilus]	0.281412	-0.810494	-0.907352	-0.0173168	-0.631464	#N/A
754201614	ABC transporter permease [Bacillus pumilus]	0.00172791	0.980067	0.248554	0.351202	0.228465	#N/A
754201741	hypothetical protein [Bacillus pumilus]	0.00764457	0.704649	0.773103	0.666604	0.706693	#N/A
754201747	hybrid non-ribosomal peptide synthetase/type I polyketide synthase [Bacillus pumilus]	0.129739	0.944638	0.886867	0.800629	0.901162	#N/A
500859366	MULTISPECIES: hypothetical protein [Bacillus]	0.106868	0.694547	0.338512	1.38948	1.30883	#N/A
500857858	hypothetical protein [Bacillus pumilus]	0.00250775	-0.624367	-0.807972	-1.04766	-1.00022
489306446	MULTISPECIES: DUF1540 domain-containing protein [Bacillus]	0.464759	-0.789884	-1.0077	-0.931112	-0.279449

## Sheet: 183T1
Accession	Description	p-value	56T2	183T1	40T5	168T5	COG Category
500859896	ornithine--oxo-acid transaminase [Bacillus pumilus]	0.0631258	-0.215929	-1.43024	-2.65517	-1.55591	Amino acid transport and metabolism
500858519	L-threonine 3-dehydrogenase [Bacillus pumilus]	0.0850319	-0.29057	-1.30451	-2.3052	-1.60753	Amino acid transport and metabolism
500857363	proline dehydrogenase [Bacillus pumilus]	0.114524	-0.0539655	-0.811624	-1.98741	-1.88401	Amino acid transport and metabolism
500857455	tartrate dehydrogenase [Bacillus pumilus]	0.0558963	-0.750348	-1.279	-1.69461	-0.967518	Amino acid transport and metabolism
500857894	aspartate aminotransferase family protein [Bacillus pumilus]	0.480499	0.684135	-0.913472	-1.48342	-1.23793	Amino acid transport and metabolism
500859048	aminomethyltransferase [Bacillus pumilus]	0.167884	-0.0325939	-0.811137	-1.40216	-0.719172	Amino acid transport and metabolism
500858778	lysine 2,3-aminomutase [Bacillus pumilus]	0.16212	-0.0331846	-0.800937	-1.34611	-1.08719	Amino acid transport and metabolism
500858376	homoserine dehydrogenase [Bacillus pumilus]	0.316139	-0.572483	-1.01381	-1.27302	-0.936878	Amino acid transport and metabolism
500857234	arginase [Bacillus pumilus]	0.165478	-0.264986	-0.606026	-1.22521	-0.835674	Amino acid transport and metabolism
500858392	carbamoyl-phosphate synthase small subunit [Bacillus pumilus]	0.215469	-0.664537	-0.714084	-0.82525	-0.673594	Amino acid transport and metabolism
500859689	glycine cleavage system protein H [Bacillus pumilus]	0.381764	-0.959209	-0.844361	-0.707763	-0.369013	Amino acid transport and metabolism
500859856	aspartate ammonia-lyase [Bacillus pumilus]	0.0427394	-0.573598	-0.682805	-0.683989	-0.697875	Amino acid transport and metabolism
489307328	nitrogen regulatory PII [Bacillus pumilus]	0.141642	-0.453913	-0.59823	-0.485857	-0.503635	Amino acid transport and metabolism
500860090	acetolactate synthase AlsS [Bacillus pumilus]	0.340667	-0.262065	-0.786057	-0.357365	-0.390182	Amino acid transport and metabolism
500859287	ketol-acid reductoisomerase [Bacillus pumilus]	0.475203	0.373276	0.694916	0.507227	0.427806	Amino acid transport and metabolism
500859431	cysteine synthase A [Bacillus pumilus]	0.0304034	0.790676	0.732912	0.726003	0.81626	Amino acid transport and metabolism
500860755	NADP-specific glutamate dehydrogenase [Bacillus pumilus]	0.120973	-0.00681091	0.599886	0.920733	0.316178	Amino acid transport and metabolism
500860058	carbohydrate ABC transporter substrate-binding protein [Bacillus pumilus]	0.0872299	-0.580577	-2.52784	-3.20624	-2.87912	Carbohydrate transport and metabolism
500857289	PTS fructose transporter subunit IIB [Bacillus pumilus]	0.111527	-1.24667	-1.81918	-1.98979	-1.138	Carbohydrate transport and metabolism
500859349	glyceraldehyde-3-phosphate dehydrogenase [Bacillus pumilus]	0.154399	0.113443	-0.813016	-1.84571	-0.664098	Carbohydrate transport and metabolism
500857290	PTS glucose transporter subunit IIA [Bacillus pumilus]	0.0811037	-0.959657	-1.06256	-1.77076	-0.907103	Carbohydrate transport and metabolism
500857287	alpha-mannosidase [Bacillus pumilus]	0.0720497	-0.617397	-0.823042	-1.70236	-1.05924	Carbohydrate transport and metabolism
500860751	PTS sugar transporter subunit IIB [Bacillus pumilus]	0.17683	-0.894585	-0.963372	-1.59584	-0.470935	Carbohydrate transport and metabolism
500857286	fructokinase [Bacillus pumilus]	0.1719	-0.511941	-1.07984	-1.57037	-0.811486	Carbohydrate transport and metabolism
500860925	PTS beta-glucoside transporter subunit EIIBCA [Bacillus pumilus]	0.286333	-0.688975	-1.31112	-1.24254	-0.787455	Carbohydrate transport and metabolism
500857229	hypothetical protein [Bacillus pumilus]	0.0142595	-0.100966	-0.613184	-1.13528	-0.72938	Carbohydrate transport and metabolism
754202715	glycoside hydrolase family 1 protein [Bacillus pumilus]	0.243831	-0.27546	-0.739017	-1.10014	-0.428322	Carbohydrate transport and metabolism
500857285	transcription antiterminator [Bacillus pumilus]	0.115716	-0.446046	-0.704168	-1.01445	-0.438497	Carbohydrate transport and metabolism
500860919	glycoside hydrolase family 1 protein [Bacillus pumilus]	0.319039	-0.347698	-0.732894	-0.917461	-0.52109	Carbohydrate transport and metabolism
489303627	MULTISPECIES: phosphocarrier protein HPr [Bacillus]	0.615906	-0.505872	-1.019	-0.886506	-0.450972	Carbohydrate transport and metabolism
500857925	polysaccharide deacetylase [Bacillus pumilus]	0.323387	-0.198072	-0.932597	-0.068064	-0.681486	Carbohydrate transport and metabolism
500858308	rod shape-determining protein [Bacillus pumilus]	0.0596795	-0.308662	-0.686852	-0.817597	-0.479057	Cell cycle control, cell division, chromosome partitioning
495632860	MULTISPECIES: septation protein spoVG [Bacillus]	0.227404	-0.00796051	-0.661058	-0.391078	-0.381116	Cell cycle control, cell division, chromosome partitioning
500858457	flagellar hook assembly protein FlgD [Bacillus pumilus]	0.324857	-0.683953	-0.846285	0.519931	-0.66855	Cell motility
500860075	bifunctional murein DD-endopeptidase/murein LD-carboxypeptidase [Bacillus pumilus]	0.621941	-0.5022	-0.593025	0.120865	-0.603692	Cell wall/membrane/envelope biogenesis
495618633	MULTISPECIES: glycerol-3-phosphate cytidylyltransferase [Bacillus]	0.160523	0.222467	-0.660312	-0.706128	-0.408567	Cell wall/membrane/envelope biogenesis
500858543	N-acetylmuramoyl-L-alanine amidase [Bacillus pumilus]	0.598603	0.31744	0.587606	-0.340341	-0.106615	Cell wall/membrane/envelope biogenesis
489309468	MULTISPECIES: glutamine--fructose-6-phosphate transaminase (isomerizing) [Bacillus]	0.1661	-0.126171	-1.02234	-0.235458	-0.75964	Cell wall/membrane/envelope biogenesis
500857910	peptidoglycan endopeptidase [Bacillus pumilus]	0.257255	-0.556871	-0.730984	-0.0591047	-0.837932	Cell wall/membrane/envelope biogenesis
754202077	8-amino-7-oxononanoate synthase [Bacillus pumilus]	0.161895	0.00251717	-0.999555	-1.89797	-1.347	Coenzyme transport and metabolism
500857649	aspartate aminotransferase family protein [Bacillus pumilus]	0.392035	0.618755	-0.742318	-1.71815	-1.38156	Coenzyme transport and metabolism
500857554	pyridoxal 5'-phosphate synthase lyase subunit PdxS [Bacillus pumilus]	0.0611705	-0.0038326	-0.595898	-1.00663	-0.504957	Coenzyme transport and metabolism
489304436	MULTISPECIES: hypothetical protein [Bacillus]	0.484073	-0.697628	-0.640864	-0.235014	-0.333227	Defense mechanisms
500858717	cytochrome P450 [Bacillus pumilus]	0.463966	0.464355	0.593206	0.136408	0.267472	Defense mechanisms
500857502	alpha-ketoacid dehydrogenase subunit beta [Bacillus pumilus]	0.0484061	-0.6251	-2.09402	-3.43891	-2.57468	Energy production and conversion
500857501	acetoin:2,6-dichlorophenolindophenol oxidoreductase subunit alpha [Bacillus pumilus]	0.0667825	-0.397493	-1.83517	-3.13526	-2.44667	Energy production and conversion
500857503	2-oxo acid dehydrogenase subunit E2 [Bacillus pumilus]	0.0488759	-0.691307	-1.96365	-2.76031	-2.17148	Energy production and conversion
500857504	dihydrolipoyl dehydrogenase [Bacillus pumilus]	0.100045	-0.769551	-1.81579	-2.65176	-2.27613	Energy production and conversion
500857364	L-glutamate gamma-semialdehyde dehydrogenase [Bacillus pumilus]	0.170628	0.0893676	-1.04958	-2.22978	-1.89268	Energy production and conversion
500859474	MULTISPECIES: phosphoenolpyruvate carboxykinase (ATP) [Bacillus]	0.207046	0.375463	-0.831919	-1.78775	-0.959789	Energy production and conversion
754202169	glycolate oxidase subunit GlcD [Bacillus pumilus]	0.153422	-0.697218	-1.33597	-1.68136	-1.45017	Energy production and conversion
495621484	MULTISPECIES: citrate synthase [Bacillus]	0.170163	-0.124974	-0.774815	-1.58936	-0.98978	Energy production and conversion
500860127	formate dehydrogenase [Bacillus pumilus]	0.162731	-0.101179	-0.846503	-1.51848	-0.947244	Energy production and conversion
500859319	electron transfer flavoprotein subunit beta [Bacillus pumilus]	0.0209205	-0.559963	-0.979161	-1.46453	-0.924897	Energy production and conversion
489304759	cytochrome c oxidase subunit II [Bacillus pumilus]	0.673204	-0.215464	-1.31231	-1.44311	-1.43542	Energy production and conversion
500858738	citrate synthase [Bacillus pumilus]	0.26179	0.227226	-0.687622	-1.33212	-0.902444	Energy production and conversion
500859318	electron transfer flavoprotein subunit alpha/FixB family protein [Bacillus pumilus]	0.0557221	-0.518258	-0.86258	-1.32709	-0.912755	Energy production and conversion
500858751	dihydrolipoyllysine-residue succinyltransferase [Bacillus pumilus]	0.0829187	-0.362495	-0.676288	-1.26408	-0.809733	Energy production and conversion
500858688	(Fe-S)-binding protein [Bacillus pumilus]	0.0302274	-0.638604	-0.930747	-1.14026	-1.1954	Energy production and conversion
494765503	MULTISPECIES: menaquinol-cytochrome C reductase iron-sulfur subunit [Bacillus]	0.284605	0.107156	-0.921885	-1.09543	-0.75898	Energy production and conversion
754202216	NADH-dependent flavin oxidoreductase [Bacillus pumilus]	0.321705	-0.950485	-0.625664	-0.749251	-0.672783	Energy production and conversion
500857344	L-lactate permease [Bacillus pumilus]	0.13521	0.193638	0.665243	0.759733	0.479206	Energy production and conversion
489303423	CBS domain-containing protein [Bacillus pumilus]	0.0149982	-0.121604	-0.738375	-0.894691	-0.520164	Function unknown
500859543	phage major capsid protein [Bacillus pumilus]	0.396645	-0.187554	-0.733568	-0.607021	-0.567864	Function unknown
500859119	GatB/YqeY domain-containing protein [Bacillus pumilus]	0.334153	-0.499665	-0.684676	-0.543918	-0.0559315	Function unknown
489303831	MULTISPECIES: stage V sporulation protein S [Bacillus]	0.225246	-0.199155	-1.07858	-0.454179	-0.499067	Function unknown
500859537	phage portal protein [Bacillus pumilus]	0.265899	-0.173404	-0.822652	-0.24121	-0.526428	Function unknown
489306563	MULTISPECIES: DUF1128 domain-containing protein [Bacillus]	0.35825	-0.497943	-0.894297	-0.180732	-0.320598	Function unknown
500861339	MULTISPECIES: DUF951 domain-containing protein [Bacillus]	0.22989	-0.213456	-0.661452	-0.0700866	-0.086563	Function unknown
489305069	MULTISPECIES: hypothetical protein [Bacillus]	0.309997	-0.136923	-0.899298	0.0823294	-0.634973	Function unknown
500859617	type VII secretion protein EsaA [Bacillus pumilus]	0.0742344	0.533843	0.627232	0.345851	0.557289	Function unknown
754202259	DUF1002 domain-containing protein [Bacillus pumilus]	0.0562473	0.566516	0.724554	0.518207	0.534565	Function unknown
500857670	acyl carrier protein [Bacillus pumilus]	0.0438716	0.542728	0.894159	1.56835	0.810665	Function unknown
500857757	type 1 glutamine amidotransferase [Bacillus pumilus]	0.0230235	-0.59619	-0.843622	-1.17298	-0.726311	General function prediction only
500857445	choloylglycine hydrolase [Bacillus pumilus]	0.132321	-0.0191175	-0.651526	-0.93597	-0.745592	General function prediction only
500859907	acetyltransferase [Bacillus pumilus]	0.0680328	0.554358	0.596784	0.711635	0.522366	General function prediction only
500859080	phosphate-binding protein [Bacillus pumilus]	0.157683	0.347428	0.80462	0.729862	0.478178	Inorganic ion transport and metabolism
500859078	phosphate ABC transporter ATP-binding protein [Bacillus pumilus]	0.226896	0.267362	0.678207	1.83881	0.0322393	Inorganic ion transport and metabolism
500859406	acetate--CoA ligase [Bacillus pumilus]	0.138816	-0.130655	-0.852636	-1.76273	-1.23802	Lipid transport and metabolism
500859322	long-chain fatty acid--CoA ligase [Bacillus pumilus]	0.211606	-0.0620796	-0.677188	-1.38554	-0.756015	Lipid transport and metabolism
500859693	3-hydroxyacyl-CoA dehydrogenase [Bacillus pumilus]	0.0847673	-0.281152	-0.68519	-1.3605	-0.736215	Lipid transport and metabolism
500857668	3-hydroxybutyryl-CoA dehydrogenase [Bacillus pumilus]	0.0174685	0.550422	0.801132	0.741272	0.55236	Lipid transport and metabolism
500857671	acyl-CoA dehydrogenase [Bacillus pumilus]	0.0457016	0.665409	1.10056	1.21253	0.890676	Lipid transport and metabolism
500857675	polyketide synthase [Bacillus pumilus]	0.308679	0.958424	0.76425	0.471987	0.824707	Secondary metabolites biosynthesis, transport and catabolism
500857674	polyketide synthase [Bacillus pumilus]	0.285013	0.878662	0.738939	0.556858	0.793296	Secondary metabolites biosynthesis, transport and catabolism
500857673	polyketide synthase [Bacillus pumilus]	0.113373	0.789724	0.812792	0.626682	0.8118	Secondary metabolites biosynthesis, transport and catabolism
500857672	non-ribosomal peptide synthetase [Bacillus pumilus]	0.00119926	0.730187	0.839584	1.15705	0.920034	Secondary metabolites biosynthesis, transport and catabolism
500857667	thioesterase [Bacillus pumilus]	0.00426945	0.8345	1.03963	1.57482	0.667906	Secondary metabolites biosynthesis, transport and catabolism
500857669	hypothetical protein [Bacillus pumilus]	0.212917	0.536919	0.609474	0.499951	0.636985	Secondary metabolites biosynthesis, transport, and catabolism
500857676	hypothetical protein [Bacillus pumilus]	0.104291	0.667818	0.735895	0.662034	0.841111	Signal transduction mechanisms
754201850	universal stress protein [Bacillus pumilus]	0.141157	1.32833	0.662214	0.663976	0.437207	Signal transduction mechanisms
500857766	YebC/PmpR family DNA-binding transcriptional regulator [Bacillus pumilus]	0.354395	-0.299377	-0.755184	-0.830833	-0.166206	Transcription
500860914	transcription antiterminator BglG [Bacillus pumilus]	0.212718	-0.469414	-0.747981	-0.669305	-0.378877	Transcription
500858731	AraC family transcriptional regulator [Bacillus pumilus]	0.0882128	-0.484275	-0.674999	-0.618488	-0.396061	Transcription
489309709	MULTISPECIES: RNA polymerase sporulation sigma factor SigH [Bacillus]	0.346683	-0.141959	-0.597183	-0.492252	-0.058024	Transcription
500859222	MULTISPECIES: Rrf2 family transcriptional regulator [Bacillus]	0.0343993	0.755222	0.755085	1.07981	0.632243	Transcription
489309495	MULTISPECIES: 30S ribosomal protein S19 [Bacillus]	0.406136	-0.833029	-1.51018	-0.835612	-0.0980805	Translation, ribosomal structure and biogenesis
495630121	MULTISPECIES: 50S ribosomal protein L32 [Bacillus]	0.591449	-0.276171	-0.765848	-0.684804	-0.162077	Translation, ribosomal structure and biogenesis
500857205	50S ribosomal protein L15 [Bacillus pumilus]	0.429129	-0.298599	-1.00267	-0.664785	0.100679	Translation, ribosomal structure and biogenesis
500861325	50S ribosomal protein L9 [Bacillus pumilus]	0.403882	-0.569727	-0.820426	-0.615495	0.0457301	Translation, ribosomal structure and biogenesis
489310087	MULTISPECIES: 30S ribosomal protein S20 [Bacillus]	0.305351	-0.866691	-1.01473	-0.37826	0.0912941	Translation, ribosomal structure and biogenesis
500859075	50S ribosomal protein L33 [Bacillus pumilus]	0.543743	-0.638511	-0.816594	-0.30203	-0.0886969	Translation, ribosomal structure and biogenesis
489248396	MULTISPECIES: 50S ribosomal protein L36 [Firmicutes]	0.538555	-0.21715	-0.593781	-0.298838	-0.12836	Translation, ribosomal structure and biogenesis
489309768	MULTISPECIES: translation initiation factor IF-1 [Bacillus]	0.50506	-0.28138	-0.725087	-0.292139	-0.21452	Translation, ribosomal structure and biogenesis
489310560	RNA-binding S4 domain-containing protein [Bacillus pumilus]	0.235306	-0.531147	-1.02414	-0.176027	-0.200795	Translation, ribosomal structure and biogenesis
489307638	MULTISPECIES: 30S ribosomal protein S6 [Bacillus]	0.296767	-0.524223	-0.787622	-0.167182	0.210725	Translation, ribosomal structure and biogenesis
489304695	MULTISPECIES: 30S ribosomal protein S16 [Bacillus]	0.271341	-0.217567	-0.907459	-0.0353583	0.117918	Translation, ribosomal structure and biogenesis
489305023	MULTISPECIES: GapA-binding peptide SR1P [Bacillus]	0.352975	0.289982	-0.83245	-1.68884	-0.783741	#N/A
1173251617	enoyl-CoA hydratase [Bacillus pumilus]	0.130109	-0.0127297	-0.586386	-1.30975	-0.815689	#N/A
500858355	GNAT family N-acetyltransferase [Bacillus pumilus]	0.135819	-0.135465	-0.588323	-1.2945	-0.760129	#N/A
500857858	hypothetical protein [Bacillus pumilus]	0.00250775	-0.624367	-0.807972	-1.04766	-1.00022	#N/A
1173251609	dihydrofolate reductase [Bacillus pumilus]	0.182993	-0.119447	-0.606269	-0.990111	-0.327179	#N/A
500857941	hypothetical protein [Bacillus pumilus]	0.144695	-0.736645	-1.16374	-0.963753	-0.535253	#N/A
489306446	MULTISPECIES: DUF1540 domain-containing protein [Bacillus]	0.464759	-0.789884	-1.0077	-0.931112	-0.279449	#N/A
500857749	DUF4309 domain-containing protein [Bacillus pumilus]	0.0923755	-0.20887	-1.02246	-0.735002	-0.920887	#N/A
754202491	YtzI protein [Bacillus pumilus]	0.35201	0.0874815	-0.897722	-0.664649	-0.733903	#N/A
489305870	MULTISPECIES: phage portal protein [Bacillus]	0.398214	-0.146864	-0.868147	-0.523767	-0.776298	#N/A
500857283	hypothetical protein [Bacillus pumilus]	0.34918	-0.634819	-0.793418	-0.519941	-0.0661494	#N/A
489308072	MULTISPECIES: hypothetical protein [Bacillus]	0.306067	-0.671577	-0.655864	-0.235701	-0.0560891	#N/A
500859076	hypothetical protein [Bacillus pumilus]	0.177876	-0.318021	-0.619723	-0.0364918	-0.0650355	#N/A
500858590	hypothetical protein [Bacillus pumilus]	0.281412	-0.810494	-0.907352	-0.0173168	-0.631464	#N/A
500860813	hypothetical protein [Bacillus pumilus]	0.500426	-0.582249	-0.609093	0.360506	-0.603073	#N/A
754202744	hypothetical protein [Bacillus pumilus]	0.0989031	-0.482169	-0.655064	0.451899	-0.515904	#N/A
500861318	DUF4885 domain-containing protein [Bacillus pumilus]	0.312015	-0.536219	-0.630778	0.587106	-0.454118	#N/A
754201741	hypothetical protein [Bacillus pumilus]	0.00764457	0.704649	0.773103	0.666604	0.706693	#N/A
754201747	hybrid non-ribosomal peptide synthetase/type I polyketide synthase [Bacillus pumilus]	0.129739	0.944638	0.886867	0.800629	0.901162	#N/A

## Sheet: 40T5
Accession	Description	p-value	56T2	183T1	40T5	168T5	COG Category
500860058	carbohydrate ABC transporter substrate-binding protein [Bacillus pumilus]	0.0872299	-0.580577	-2.52784	-3.20624	-2.87912	Carbohydrate transport and metabolism
500857289	PTS fructose transporter subunit IIB [Bacillus pumilus]	0.111527	-1.24667	-1.81918	-1.98979	-1.138	Carbohydrate transport and metabolism
500859349	glyceraldehyde-3-phosphate dehydrogenase [Bacillus pumilus]	0.154399	0.113443	-0.813016	-1.84571	-0.664098	Carbohydrate transport and metabolism
500857290	PTS glucose transporter subunit IIA [Bacillus pumilus]	0.0811037	-0.959657	-1.06256	-1.77076	-0.907103	Carbohydrate transport and metabolism
500857287	alpha-mannosidase [Bacillus pumilus]	0.0720497	-0.617397	-0.823042	-1.70236	-1.05924	Carbohydrate transport and metabolism
500860751	PTS sugar transporter subunit IIB [Bacillus pumilus]	0.17683	-0.894585	-0.963372	-1.59584	-0.470935	Carbohydrate transport and metabolism
500857286	fructokinase [Bacillus pumilus]	0.1719	-0.511941	-1.07984	-1.57037	-0.811486	Carbohydrate transport and metabolism
500857696	6-phospho-alpha-glucosidase [Bacillus pumilus]	0.605432	0.549934	-0.421908	-1.55094	-1.24903	Carbohydrate transport and metabolism
500857288	PTS fructose transporter subunit IIC [Bacillus pumilus]	0.130981	-0.556258	-0.483127	-1.49326	-0.717369	Carbohydrate transport and metabolism
500857825	oxalate decarboxylase [Bacillus pumilus]	0.486466	0.93084	-0.0713434	-1.31193	-0.61265	Carbohydrate transport and metabolism
500858737	bifunctional 2-methylcitrate dehydratase/aconitate hydratase [Bacillus pumilus]	0.282981	0.435797	-0.420229	-1.2931	-0.825579	Carbohydrate transport and metabolism
500860925	PTS beta-glucoside transporter subunit EIIBCA [Bacillus pumilus]	0.286333	-0.688975	-1.31112	-1.24254	-0.787455	Carbohydrate transport and metabolism
500857229	hypothetical protein [Bacillus pumilus]	0.0142595	-0.100966	-0.613184	-1.13528	-0.72938	Carbohydrate transport and metabolism
754202715	glycoside hydrolase family 1 protein [Bacillus pumilus]	0.243831	-0.27546	-0.739017	-1.10014	-0.428322	Carbohydrate transport and metabolism
500858736	methylisocitrate lyase [Bacillus pumilus]	0.327781	0.517044	-0.447487	-1.096	-0.696384	Carbohydrate transport and metabolism
500860716	galactokinase [Bacillus pumilus]	0.273801	0.10755	-0.482917	-1.02583	-0.552024	Carbohydrate transport and metabolism
500857285	transcription antiterminator [Bacillus pumilus]	0.115716	-0.446046	-0.704168	-1.01445	-0.438497	Carbohydrate transport and metabolism
500860919	glycoside hydrolase family 1 protein [Bacillus pumilus]	0.319039	-0.347698	-0.732894	-0.917461	-0.52109	Carbohydrate transport and metabolism
500860849	cyclodextrin-binding protein [Bacillus pumilus]	0.466378	-0.339875	0.128988	-0.907679	-0.521978	Carbohydrate transport and metabolism
489303627	MULTISPECIES: phosphocarrier protein HPr [Bacillus]	0.615906	-0.505872	-1.019	-0.886506	-0.450972	Carbohydrate transport and metabolism
500860748	6-phospho-beta-glucosidase [Bacillus pumilus]	0.206915	-0.270717	-0.148308	-0.885959	-0.276081	Carbohydrate transport and metabolism
500860749	PTS lactose/cellobiose transporter subunit IIA [Bacillus pumilus]	0.332666	-0.381462	-0.294141	-0.872718	-0.442128	Carbohydrate transport and metabolism
500860752	PTS fructose transporter subunit IIA [Bacillus pumilus]	0.226714	-0.0461217	-0.509152	-0.831192	-0.704927	Carbohydrate transport and metabolism
500860083	ribokinase [Bacillus pumilus]	0.301747	-0.14701	-0.100217	-0.824331	-0.139794	Carbohydrate transport and metabolism
500859814	uronate isomerase [Bacillus pumilus]	0.184998	-0.108331	-0.149088	-0.788445	-0.526394	Carbohydrate transport and metabolism
489306387	trehalose permease IIC protein [Bacillus pumilus]	0.435598	-0.229038	0.0985819	-0.75291	-0.0480203	Carbohydrate transport and metabolism
500860804	PTS beta-glucoside transporter subunit EIIBCA [Bacillus pumilus]	0.0543413	-0.259229	-0.377818	-0.740456	-0.235187	Carbohydrate transport and metabolism
500857931	ABC transporter ATP-binding protein [Bacillus pumilus]	0.341338	-0.0157717	-0.305266	-0.690145	-0.354763	Carbohydrate transport and metabolism
500858645	alpha-glucosidase/alpha-galactosidase [Bacillus pumilus]	0.32868	0.0809423	0.192337	-0.631064	-0.246751	Carbohydrate transport and metabolism
500859543	phage major capsid protein [Bacillus pumilus]	0.396645	-0.187554	-0.733568	-0.607021	-0.567864	Carbohydrate transport and metabolism
500857470	C4-dicarboxylate ABC transporter [Bacillus pumilus]	0.0501738	-0.117702	-0.124935	-0.600042	-0.406064	Carbohydrate transport and metabolism
500860087	ribose ABC transporter substrate-binding protein RbsB [Bacillus pumilus]	0.321147	0.277925	0.215089	-0.597599	0.0580693	Carbohydrate transport and metabolism
500859889	enolase [Bacillus pumilus]	0.293335	0.0887253	0.338343	0.656364	0.255799	Carbohydrate transport and metabolism
500859924	hypothetical protein [Bacillus pumilus]	0.227138	-0.188745	-0.317377	1.00246	-0.250112	Carbohydrate transport and metabolism
494764325	MULTISPECIES: PTS sorbitol transporter subunit IIA [Bacillus]	0.323658	0.140244	0.479974	1.20548	0.172898	Carbohydrate transport and metabolism
500858451	flagellar motor switch protein FliG [Bacillus pumilus]	0.355304	-0.0933807	0.159714	0.614054	-0.0910285	Cell motility
500858139	flagellin [Bacillus pumilus]	0.553276	0.140386	0.262527	0.653658	0.499134	Cell motility
500859561	chemotaxis protein [Bacillus pumilus]	0.486503	-0.278222	0.110014	0.654828	-0.0848368	Cell motility
500858269	chemotaxis protein CheV [Bacillus pumilus]	0.484683	-0.12323	0.00703952	0.680932	-0.116146	Cell motility
500860007	methyl-accepting chemotaxis protein [Bacillus pumilus]	0.345325	0.127545	0.392222	0.730003	0.220771	Cell motility
500858470	chemotaxis protein CheW [Bacillus pumilus]	0.541949	-0.0506003	0.149767	0.77571	0.0757239	Cell motility
500859562	methyl-accepting chemotaxis protein [Bacillus pumilus]	0.411292	-0.0615718	0.111022	1.02379	0.202107	Cell motility
500858460	flagellar basal body-associated protein FliL [Bacillus pumilus]	0.222507	-0.452254	-0.528965	1.08148	-0.436563	Cell motility
500859564	chemotaxis protein [Bacillus pumilus]	0.320006	0.231833	0.51235	1.09921	0.423756	Cell motility
495618633	MULTISPECIES: glycerol-3-phosphate cytidylyltransferase [Bacillus]	0.160523	0.222467	-0.660312	-0.706128	-0.408567	Cell wall/membrane/envelope biogenesis
500860073	LytR family transcriptional regulator [Bacillus pumilus]	0.0741167	0.131573	-0.24072	0.608769	0.0282361	Cell wall/membrane/envelope biogenesis
500858298	ABC transporter ATP-binding protein [Bacillus pumilus]	0.358774	0.0621558	0.288027	0.618142	0.220469	Cell wall/membrane/envelope biogenesis
500857855	LTA synthase family protein [Bacillus pumilus]	0.278312	-0.153646	-0.430185	0.630134	0.357834	Cell wall/membrane/envelope biogenesis
500861352	OxaA precursor [Bacillus pumilus]	0.276631	0.0752644	0.364509	0.720108	0.115251	Cell wall/membrane/envelope biogenesis
500860048	glucose-1-phosphate thymidylyltransferase [Bacillus pumilus]	0.283724	0.212341	0.36275	1.04828	0.514584	Cell wall/membrane/envelope biogenesis
500858992	membrane protein insertase YidC [Bacillus pumilus]	0.607232	-0.0888922	0.112147	1.29519	-0.0673791	Cell wall/membrane/envelope biogenesis
500858355	GNAT family N-acetyltransferase [Bacillus pumilus]	0.135819	-0.135465	-0.588323	-1.2945	-0.760129	Function unknown
500859014	tetratricopeptide repeat-containing protein [Bacillus pumilus]	0.284066	0.194774	-0.0831077	-0.677844	-0.362261	Transcription
500859896	ornithine--oxo-acid transaminase [Bacillus pumilus]	0.0631258	-0.215929	-1.43024	-2.65517	-1.55591	Amino acid transport and metabolism
500858519	L-threonine 3-dehydrogenase [Bacillus pumilus]	0.0850319	-0.29057	-1.30451	-2.3052	-1.60753	Amino acid transport and metabolism
500857363	proline dehydrogenase [Bacillus pumilus]	0.114524	-0.0539655	-0.811624	-1.98741	-1.88401	Amino acid transport and metabolism
500857652	acetylornithine deacetylase [Bacillus pumilus]	0.338859	0.411329	-0.539085	-1.81593	-1.327	Amino acid transport and metabolism
500857455	tartrate dehydrogenase [Bacillus pumilus]	0.0558963	-0.750348	-1.279	-1.69461	-0.967518	Amino acid transport and metabolism
500859048	aminomethyltransferase [Bacillus pumilus]	0.167884	-0.0325939	-0.811137	-1.40216	-0.719172	Amino acid transport and metabolism
500858778	lysine 2,3-aminomutase [Bacillus pumilus]	0.16212	-0.0331846	-0.800937	-1.34611	-1.08719	Amino acid transport and metabolism
500858376	homoserine dehydrogenase [Bacillus pumilus]	0.316139	-0.572483	-1.01381	-1.27302	-0.936878	Amino acid transport and metabolism
500857234	arginase [Bacillus pumilus]	0.165478	-0.264986	-0.606026	-1.22521	-0.835674	Amino acid transport and metabolism
500859047	glycine dehydrogenase [Bacillus pumilus]	0.232727	-0.122926	-0.561025	-1.19428	-0.586647	Amino acid transport and metabolism
500859982	phosphotransferase [Bacillus pumilus]	0.222647	0.418447	-0.464184	-1.17243	-0.656375	Amino acid transport and metabolism
754202296	glycine dehydrogenase (aminomethyl-transferring) [Bacillus pumilus]	0.241999	0.146549	-0.320545	-1.05661	-0.535454	Amino acid transport and metabolism
500858393	carbamoyl-phosphate synthase (glutamine-hydrolyzing) large subunit [Bacillus pumilus]	0.0630785	-0.485494	-0.559698	-0.89874	-0.774286	Amino acid transport and metabolism
500859621	alanine dehydrogenase [Bacillus pumilus]	0.285401	0.349875	-0.0303306	-0.858867	-0.267985	Amino acid transport and metabolism
500858392	carbamoyl-phosphate synthase small subunit [Bacillus pumilus]	0.215469	-0.664537	-0.714084	-0.82525	-0.673594	Amino acid transport and metabolism
500857798	rhamnogalacturonan acetylesterase [Bacillus pumilus]	0.224568	0.115997	-0.168582	-0.794991	-0.367982	Amino acid transport and metabolism
500859689	glycine cleavage system protein H [Bacillus pumilus]	0.381764	-0.959209	-0.844361	-0.707763	-0.369013	Amino acid transport and metabolism
500857463	pyruvate oxidase [Bacillus pumilus]	0.292212	0.152486	-0.366153	-0.686241	-0.173285	Amino acid transport and metabolism
500859856	aspartate ammonia-lyase [Bacillus pumilus]	0.0427394	-0.573598	-0.682805	-0.683989	-0.697875	Amino acid transport and metabolism
500858706	glutamate synthase subunit beta [Bacillus pumilus]	0.19371	0.24802	0.552127	0.59244	0.676727	Amino acid transport and metabolism
489307606	hypothetical protein [Bacillus pumilus]	0.36185	-0.0350429	0.32185	0.599149	0.315248	Amino acid transport and metabolism
754202637	amino acid ABC transporter ATP-binding protein [Bacillus pumilus]	0.352403	0.181104	0.387385	0.600532	0.273272	Amino acid transport and metabolism
500859431	cysteine synthase A [Bacillus pumilus]	0.0304034	0.790676	0.732912	0.726003	0.81626	Amino acid transport and metabolism
500860755	NADP-specific glutamate dehydrogenase [Bacillus pumilus]	0.120973	-0.00681091	0.599886	0.920733	0.316178	Amino acid transport and metabolism
500857751	aspartate aminotransferase family protein [Bacillus pumilus]	0.182714	-0.0955457	0.143559	1.13288	0.36125	Amino acid transport and metabolism
489303423	CBS domain-containing protein [Bacillus pumilus]	0.0149982	-0.121604	-0.738375	-0.894691	-0.520164	Carbohydrate transport and metabolism
500858342	hypothetical protein [Bacillus pumilus]	0.0802346	-0.223572	-0.48182	-0.761139	-0.568269	Carbohydrate transport and metabolism
500857809	thioredoxin family protein [Bacillus pumilus]	0.26759	-0.0399922	-0.117754	-0.741885	-0.481292	Carbohydrate transport and metabolism
754202491	YtzI protein [Bacillus pumilus]	0.35201	0.0874815	-0.897722	-0.664649	-0.733903	Carbohydrate transport and metabolism
500858308	rod shape-determining protein [Bacillus pumilus]	0.0596795	-0.308662	-0.686852	-0.817597	-0.479057	Cell cycle control, cell division, chromosome partitioning
500859623	sporulation protein [Bacillus pumilus]	0.387544	0.160156	0.323429	0.775054	0.247738	Cell cycle control, cell division, chromosome partitioning
500858367	dihydropteridine reductase [Bacillus pumilus]	0.0836252	-0.550092	0.212608	0.999123	-0.096901	Cell cycle control, cell division, chromosome partitioning
500858439	hypothetical protein [Bacillus pumilus]	0.373394	0.132069	0.142052	0.648042	0.242736	Cell motility
500857292	hypothetical protein [Bacillus pumilus]	0.540121	0.129821	0.048656	0.925888	0.0144031	Cell wall/membrane/envelope biogenesis
500859581	DUF1871 domain-containing protein [Bacillus pumilus]	0.0840777	-0.0472414	0.198101	1.02538	0.3411	Cell wall/membrane/envelope biogenesis
500857650	CoA transferase subunit A [Bacillus pumilus]	0.262444	0.522265	-0.505198	-1.93817	-1.33849	Coenzyme transport and metabolism
754202077	8-amino-7-oxononanoate synthase [Bacillus pumilus]	0.161895	0.00251717	-0.999555	-1.89797	-1.347	Coenzyme transport and metabolism
500857649	aspartate aminotransferase family protein [Bacillus pumilus]	0.392035	0.618755	-0.742318	-1.71815	-1.38156	Coenzyme transport and metabolism
500857554	pyridoxal 5'-phosphate synthase lyase subunit PdxS [Bacillus pumilus]	0.0611705	-0.0038326	-0.595898	-1.00663	-0.504957	Coenzyme transport and metabolism
754202327	cytochrome c' [Bacillus pumilus]	0.407539	0.347555	-0.479483	-0.640984	-0.718658	Coenzyme transport and metabolism
500857555	pyridoxal 5'-phosphate synthase glutaminase subunit PdxT [Bacillus pumilus]	0.246796	0.303863	-0.412544	-0.634954	-0.306228	Coenzyme transport and metabolism
500858294	molybdenum cofactor biosynthesis protein MoaE [Bacillus pumilus]	0.229231	-0.0217775	0.296058	0.587772	0.240881	Coenzyme transport and metabolism
495617241	MULTISPECIES: type III pantothenate kinase [Bacillus]	0.309735	0.0388504	0.225497	1.09915	0.0324464	Coenzyme transport and metabolism
500859199	SAM-dependent methyltransferase [Bacillus pumilus]	0.24297	-0.209166	0.18658	1.11859	0.142487	Coenzyme transport and metabolism
500858196	organic hydroperoxide resistance protein [Bacillus pumilus]	0.293187	-0.146097	-0.0873431	-1.05104	-0.329071	Defense mechanisms
500857230	penicillin binding protein PBP4B [Bacillus pumilus]	0.133434	0.623813	-0.354825	-0.712008	-0.502614	Defense mechanisms
500857502	alpha-ketoacid dehydrogenase subunit beta [Bacillus pumilus]	0.0484061	-0.6251	-2.09402	-3.43891	-2.57468	Energy production and conversion
500857501	acetoin:2,6-dichlorophenolindophenol oxidoreductase subunit alpha [Bacillus pumilus]	0.0667825	-0.397493	-1.83517	-3.13526	-2.44667	Energy production and conversion
500857503	2-oxo acid dehydrogenase subunit E2 [Bacillus pumilus]	0.0488759	-0.691307	-1.96365	-2.76031	-2.17148	Energy production and conversion
500857504	dihydrolipoyl dehydrogenase [Bacillus pumilus]	0.100045	-0.769551	-1.81579	-2.65176	-2.27613	Energy production and conversion
500857364	L-glutamate gamma-semialdehyde dehydrogenase [Bacillus pumilus]	0.170628	0.0893676	-1.04958	-2.22978	-1.89268	Energy production and conversion
500859474	MULTISPECIES: phosphoenolpyruvate carboxykinase (ATP) [Bacillus]	0.207046	0.375463	-0.831919	-1.78775	-0.959789	Energy production and conversion
754202169	glycolate oxidase subunit GlcD [Bacillus pumilus]	0.153422	-0.697218	-1.33597	-1.68136	-1.45017	Energy production and conversion
495621484	MULTISPECIES: citrate synthase [Bacillus]	0.170163	-0.124974	-0.774815	-1.58936	-0.98978	Energy production and conversion
500857580	hypothetical protein [Bacillus pumilus]	0.149121	-0.258849	-0.203416	-1.54562	-0.952731	Energy production and conversion
489303411	cytochrome (ubi)quinol oxidase subunit III [Bacillus pumilus]	0.203213	-0.295662	-0.569989	-1.52472	-1.17022	Energy production and conversion
500860127	formate dehydrogenase [Bacillus pumilus]	0.162731	-0.101179	-0.846503	-1.51848	-0.947244	Energy production and conversion
500857894	aspartate aminotransferase family protein [Bacillus pumilus]	0.480499	0.684135	-0.913472	-1.48342	-1.23793	Energy production and conversion
500859319	electron transfer flavoprotein subunit beta [Bacillus pumilus]	0.0209205	-0.559963	-0.979161	-1.46453	-0.924897	Energy production and conversion
500858747	aldehyde dehydrogenase family protein [Bacillus pumilus]	0.196754	-0.0882393	-0.465834	-1.45532	-0.580185	Energy production and conversion
500858603	aconitate hydratase AcnA [Bacillus pumilus]	0.214958	0.17331	-0.555876	-1.4548	-0.855017	Energy production and conversion
489304759	cytochrome c oxidase subunit II [Bacillus pumilus]	0.673204	-0.215464	-1.31231	-1.44311	-1.43542	Energy production and conversion
500858340	cytochrome c oxidase subunit I [Bacillus pumilus]	0.262419	0.0275135	-0.307415	-1.3554	-0.653148	Energy production and conversion
500858738	citrate synthase [Bacillus pumilus]	0.26179	0.227226	-0.687622	-1.33212	-0.902444	Energy production and conversion
500859318	electron transfer flavoprotein subunit alpha/FixB family protein [Bacillus pumilus]	0.0557221	-0.518258	-0.86258	-1.32709	-0.912755	Energy production and conversion
500858751	dihydrolipoyllysine-residue succinyltransferase [Bacillus pumilus]	0.0829187	-0.362495	-0.676288	-1.26408	-0.809733	Energy production and conversion
489304636	MULTISPECIES: succinate--CoA ligase subunit alpha [Bacillus]	0.196603	-0.0857953	-0.563367	-1.16768	-0.540529	Energy production and conversion
500858688	(Fe-S)-binding protein [Bacillus pumilus]	0.0302274	-0.638604	-0.930747	-1.14026	-1.1954	Energy production and conversion
494765503	MULTISPECIES: menaquinol-cytochrome C reductase iron-sulfur subunit [Bacillus]	0.284605	0.107156	-0.921885	-1.09543	-0.75898	Energy production and conversion
500858752	2-oxoglutarate dehydrogenase subunit E1 [Bacillus pumilus]	0.134537	-0.165128	-0.345705	-1.00017	-0.665701	Energy production and conversion
500858441	MULTISPECIES: succinyl-CoA ligase subunit beta [Bacillus]	0.226412	0.227539	-0.353956	-0.928562	-0.597352	Energy production and conversion
500858671	aldehyde dehydrogenase family protein [Bacillus pumilus]	0.264247	0.00682147	-0.343085	-0.83149	-0.412148	Energy production and conversion
754202216	NADH-dependent flavin oxidoreductase [Bacillus pumilus]	0.321705	-0.950485	-0.625664	-0.749251	-0.672783	Energy production and conversion
500859200	DUF1510 domain-containing protein [Bacillus pumilus]	0.0123415	0.272042	0.402225	0.632142	-0.0336432	Energy production and conversion
500859314	succinate dehydrogenase cytochrome B558 [Bacillus pumilus]	0.599994	0.259644	0.253903	0.639318	0.188659	Energy production and conversion
500857344	L-lactate permease [Bacillus pumilus]	0.13521	0.193638	0.665243	0.759733	0.479206	Energy production and conversion
500857343	L-lactate dehydrogenase [Bacillus pumilus]	0.277318	0.209205	0.185828	0.806904	0.429614	Energy production and conversion
500857449	general stress protein [Bacillus pumilus]	0.126203	-0.292239	-0.207872	-0.958488	-0.503995	Function unknown
500857228	DUF1343 domain-containing protein [Bacillus pumilus]	0.136684	0.596101	-0.0708668	-0.652043	-0.310219	Function unknown
500859854	transcriptional regulator [Bacillus pumilus]	0.000725926	-0.37158	-0.432076	-0.608512	-0.346596	Function unknown
500857557	chemotaxis sensory transducer [Bacillus pumilus]	0.387052	-0.0130572	0.147187	0.657937	0.0504994	Function unknown
489303505	DUF177 domain-containing protein [Bacillus pumilus]	0.354784	0.0895253	0.223712	0.748577	0.260197	Function unknown
489304301	MULTISPECIES: DUF2187 domain-containing protein [Bacillus]	0.695327	0.00847907	-0.020967	0.76364	0.16836	Function unknown
500859300	hypothetical protein [Bacillus pumilus]	0.13051	0.457374	0.500696	0.768847	0.160688	Function unknown
500857819	hypothetical protein [Bacillus pumilus]	0.768644	0.00167338	0.079287	1.02035	-0.0900581	Function unknown
500857748	DoxX family protein [Bacillus pumilus]	0.264359	-0.106125	0.112319	1.06191	0.178758	Function unknown
500859609	DUF1694 domain-containing protein [Bacillus pumilus]	0.242422	-0.247764	-0.0536831	1.06329	0.25152	Function unknown
500860381	YwgA family protein [Bacillus pumilus]	0.0413796	0.382296	0.0273467	1.10386	0.484933	Function unknown
500859366	MULTISPECIES: hypothetical protein [Bacillus]	0.106868	0.694547	0.338512	1.38948	1.30883	Function unknown
500857757	type 1 glutamine amidotransferase [Bacillus pumilus]	0.0230235	-0.59619	-0.843622	-1.17298	-0.726311	General function prediction only
500857445	choloylglycine hydrolase [Bacillus pumilus]	0.132321	-0.0191175	-0.651526	-0.93597	-0.745592	General function prediction only
500859559	gfo/Idh/MocA family oxidoreductase [Bacillus pumilus]	0.183088	-0.0215326	-0.331615	-0.809297	-0.264974	General function prediction only
500857448	NAD(P)-dependent oxidoreductase [Bacillus pumilus]	0.240896	-0.0801243	-0.577521	-0.789343	-0.729026	General function prediction only
500859925	ABC-F type ribosomal protection protein [Bacillus pumilus]	0.533285	0.190024	-0.0485369	-0.633333	-0.155075	General function prediction only
500860011	flagellar protein FlaG [Bacillus pumilus]	0.423236	-0.446757	-0.323418	0.689128	-0.0725402	General function prediction only
500859907	acetyltransferase [Bacillus pumilus]	0.0680328	0.554358	0.596784	0.711635	0.522366	General function prediction only
500858545	hypothetical protein [Bacillus pumilus]	0.0784164	0.0462751	0.29171	0.786487	0.443329	General function prediction only
494765111	MULTISPECIES: general stress protein [Bacillus]	0.408151	0.0409911	-0.00624761	0.916717	0.211507	General function prediction only
500857905	catalase [Bacillus pumilus]	0.0832984	-0.393119	-0.534961	-1.29676	-0.843927	Inorganic ion transport and metabolism
500858629	monooxygenase [Bacillus pumilus]	0.324798	0.608654	0.317533	0.588507	0.0664344	Inorganic ion transport and metabolism
500859442	rhodanese-like domain-containing protein [Bacillus pumilus]	0.4137	-0.0270129	0.137307	0.615616	0.223443	Inorganic ion transport and metabolism
500858251	heavy metal translocating P-type ATPase [Bacillus pumilus]	0.217046	0.316819	0.358448	0.620612	0.290411	Inorganic ion transport and metabolism
500858704	nitrite reductase (NAD(P)H) small subunit [Bacillus pumilus]	0.17525	0.0209388	0.0948393	0.717577	0.491053	Inorganic ion transport and metabolism
500859080	phosphate-binding protein [Bacillus pumilus]	0.157683	0.347428	0.80462	0.729862	0.478178	Inorganic ion transport and metabolism
736654013	MULTISPECIES: phosphate ABC transporter ATP-binding protein [Bacillus]	0.0302919	0.385239	0.448231	1.17115	0.618166	Inorganic ion transport and metabolism
500859078	phosphate ABC transporter ATP-binding protein [Bacillus pumilus]	0.226896	0.267362	0.678207	1.83881	0.0322393	Inorganic ion transport and metabolism
500857811	transcriptional regulator [Bacillus pumilus]	0.0963589	0.3792	0.546308	0.71918	0.434557	Intracellular trafficking, secretion, and vesicular transport
500860017	flagellar protein FlgN [Bacillus pumilus]	0.444542	-0.0116731	0.0103011	1.2845	0.0194784	Intracellular trafficking, secretion, and vesicular transport
500857206	MULTISPECIES: preprotein translocase subunit SecY [Bacillus]	0.352817	-0.270355	0.0995709	-0.817528	-0.4221	Intracellular trafficking, secretion, and vesicular transport
500859406	acetate--CoA ligase [Bacillus pumilus]	0.138816	-0.130655	-0.852636	-1.76273	-1.23802	Lipid transport and metabolism
500859322	long-chain fatty acid--CoA ligase [Bacillus pumilus]	0.211606	-0.0620796	-0.677188	-1.38554	-0.756015	Lipid transport and metabolism
500859693	3-hydroxyacyl-CoA dehydrogenase [Bacillus pumilus]	0.0847673	-0.281152	-0.68519	-1.3605	-0.736215	Lipid transport and metabolism
500859692	acetyl-CoA acetyltransferase [Bacillus pumilus]	0.130031	0.231181	-0.544918	-1.03036	-0.726151	Lipid transport and metabolism
500857941	hypothetical protein [Bacillus pumilus]	0.144695	-0.736645	-1.16374	-0.963753	-0.535253	Lipid transport and metabolism
500857651	acyl CoA:acetate/3-ketoacid CoA transferase subunit beta [Bacillus pumilus]	0.252373	-0.278575	-0.424623	-0.959017	-0.987714	Lipid transport and metabolism
500859691	MULTISPECIES: acyl-CoA dehydrogenase [Bacillus]	0.0483292	-0.278484	-0.312052	-0.885725	-0.577699	Lipid transport and metabolism
489309070	MULTISPECIES: D-alanine--poly(phosphoribitol) ligase subunit 2 [Bacillus]	0.683065	-0.0664383	-0.123065	0.642904	0.320477	Lipid transport and metabolism
500857668	3-hydroxybutyryl-CoA dehydrogenase [Bacillus pumilus]	0.0174685	0.550422	0.801132	0.741272	0.55236	Lipid transport and metabolism
500857671	acyl-CoA dehydrogenase [Bacillus pumilus]	0.0457016	0.665409	1.10056	1.21253	0.890676	Lipid transport and metabolism
500858391	dihydroorotase [Bacillus pumilus]	0.10712	-0.679264	-0.386172	-1.04236	-0.80988	Nucleotide transport and metabolism
500857647	putative beta-lysine N-acetyltransferase [Bacillus pumilus]	0.21263	0.297886	-0.196844	-0.823594	-0.201591	Nucleotide transport and metabolism
500858396	orotidine-5'-phosphate decarboxylase [Bacillus pumilus]	0.0978072	-0.556499	-0.496331	-0.822404	-0.633545	Nucleotide transport and metabolism
500858397	orotate phosphoribosyltransferase [Bacillus pumilus]	0.0557704	-0.4404	-0.449564	-0.77601	-0.628351	Nucleotide transport and metabolism
489309246	MULTISPECIES: NAD kinase [Bacillus]	0.0663078	-0.312888	-0.222833	-0.658229	-0.541999	Nucleotide transport and metabolism
489305011	MULTISPECIES: class 1b ribonucleoside-diphosphate reductase subunit beta [Bacillus]	0.551263	-0.176075	0.160292	0.68931	-0.0489146	Nucleotide transport and metabolism
500859686	thioredoxin [Bacillus pumilus]	0.356622	-0.332826	-0.0315484	0.694133	0.135187	Post-translational modification, protein turnover, and chaperones
500858182	N-acetyltransferase [Bacillus pumilus]	0.255691	0.422908	-0.470109	-0.839963	-0.402242	Posttranslational modification, protein turnover, chaperones
500857624	N-acetyltransferase [Bacillus pumilus]	0.464327	0.0860856	-0.150382	0.587119	-0.00558731	Posttranslational modification, protein turnover, chaperones
500859168	DsbA family oxidoreductase [Bacillus pumilus]	0.462353	-0.460142	-0.209151	0.691979	-0.0889102	Posttranslational modification, protein turnover, chaperones
500859847	thioredoxin [Bacillus pumilus]	0.246799	0.149219	0.470682	0.696219	0.225023	Posttranslational modification, protein turnover, chaperones
500858220	protease HtpX [Bacillus pumilus]	0.0820063	0.0332132	0.207398	0.906616	0.261899	Posttranslational modification, protein turnover, chaperones
754201780	DNA-3-methyladenine glycosylase 2 family protein [Bacillus pumilus]	0.549053	0.11617	-0.353959	-0.588946	-0.166178	Replication, recombination and repair
500859239	Holliday junction branch migration protein RuvA [Bacillus pumilus]	0.442713	-0.105349	0.240005	0.681167	0.0525947	Replication, recombination and repair
500858925	segregation/condensation protein A [Bacillus pumilus]	0.0837176	-0.0768502	0.0292238	0.739782	0.0526796	Replication, recombination and repair
754201747	hybrid non-ribosomal peptide synthetase/type I polyketide synthase [Bacillus pumilus]	0.129739	0.944638	0.886867	0.800629	0.901162	Replication, recombination and repair
500857130	DNA gyrase subunit A [Bacillus pumilus]	0.329696	0.0968676	0.507888	0.804156	0.162284	Replication, recombination and repair
754202463	hydrolase [Bacillus pumilus]	0.034292	-0.150906	-0.4135	-0.917867	-0.481858	Secondary metabolites biosynthesis, transport and catabolism
500857673	polyketide synthase [Bacillus pumilus]	0.113373	0.789724	0.812792	0.626682	0.8118	Secondary metabolites biosynthesis, transport and catabolism
500857672	non-ribosomal peptide synthetase [Bacillus pumilus]	0.00119926	0.730187	0.839584	1.15705	0.920034	Secondary metabolites biosynthesis, transport and catabolism
500857667	thioesterase [Bacillus pumilus]	0.00426945	0.8345	1.03963	1.57482	0.667906	Secondary metabolites biosynthesis, transport and catabolism
500857670	acyl carrier protein [Bacillus pumilus]	0.0438716	0.542728	0.894159	1.56835	0.810665	Secondary metabolites biosynthesis, transport, and catabolism
500858779	sigma-54-dependent Fis family transcriptional regulator [Bacillus pumilus]	0.328759	0.522497	-0.342137	-0.955542	-0.571451	Signal transduction mechanisms
500857472	two-component system response regulator [Bacillus pumilus]	0.156462	-0.171878	-0.389249	-0.692996	-0.462648	Signal transduction mechanisms
500859986	DNA-binding response regulator [Bacillus pumilus]	0.352251	-0.113654	-0.325773	-0.588765	-0.408334	Signal transduction mechanisms
500859283	tetratricopeptide repeat-containing protein [Bacillus pumilus]	0.279608	0.223834	0.385279	0.601698	0.351591	Signal transduction mechanisms
489307161	biphenyl 2,3-dioxygenase [Bacillus pumilus]	0.524513	-0.273503	0.0140374	0.602487	0.0247902	Signal transduction mechanisms
500858944	anti-sigma F factor antagonist [Bacillus pumilus]	0.57773	0.178055	-0.176437	0.612452	-0.218649	Signal transduction mechanisms
500857676	hypothetical protein [Bacillus pumilus]	0.104291	0.667818	0.735895	0.662034	0.841111	Signal transduction mechanisms
754201850	universal stress protein [Bacillus pumilus]	0.141157	1.32833	0.662214	0.663976	0.437207	Signal transduction mechanisms
500858471	chemotaxis protein CheC [Bacillus pumilus]	0.285393	0.0464238	0.327022	0.877513	0.0537728	Signal transduction mechanisms
500857766	YebC/PmpR family DNA-binding transcriptional regulator [Bacillus pumilus]	0.354395	-0.299377	-0.755184	-0.830833	-0.166206	Transcription
500858731	AraC family transcriptional regulator [Bacillus pumilus]	0.0882128	-0.484275	-0.674999	-0.618488	-0.396061	Transcription
500860869	TetR/AcrR family transcriptional regulator [Bacillus pumilus]	0.600166	0.0608855	0.260296	0.600723	0.0395314	Transcription
754202470	hypothetical protein [Bacillus pumilus]	0.300657	-0.125167	-0.291856	0.60926	0.279707	Transcription
489304200	MULTISPECIES: DNA-directed RNA polymerase subunit omega [Bacillus]	0.644897	0.314973	0.0283452	0.609765	0.33349	Transcription
754201741	hypothetical protein [Bacillus pumilus]	0.00764457	0.704649	0.773103	0.666604	0.706693	Transcription
489309573	transcriptional regulator [Bacillus pumilus]	0.394512	0.11025	0.267729	0.672438	0.17177	Transcription
500861020	GntR family transcriptional regulator [Bacillus pumilus]	0.274568	0.0567898	0.255008	0.72055	0.177443	Transcription
500858546	MerR family transcriptional regulator [Bacillus pumilus]	0.250916	0.157952	0.299681	0.726715	0.24537	Transcription
500858428	ribonuclease III [Bacillus pumilus]	0.340774	0.0452561	0.293318	0.791727	0.118441	Transcription
754202710	DUF3298/DUF4163 domain-containing protein [Bacillus pumilus]	0.358393	-0.154928	-0.404479	0.865836	-0.39476	Transcription
495622186	MULTISPECIES: cold-shock protein [Bacillus]	0.656963	0.56163	-0.208074	0.871767	0.0708883	Transcription
500857308	MULTISPECIES: MarR family transcriptional regulator [Bacillus]	0.221846	0.0982464	0.24922	0.883701	-0.00415182	Transcription
500859222	MULTISPECIES: Rrf2 family transcriptional regulator [Bacillus]	0.0343993	0.755222	0.755085	1.07981	0.632243	Transcription
500860865	phosphonoacetate hydrolase [Bacillus pumilus]	0.25074	0.0124013	0.388655	1.22425	0.462928	Transcription
489309495	MULTISPECIES: 30S ribosomal protein S19 [Bacillus]	0.406136	-0.833029	-1.51018	-0.835612	-0.0980805	Translation, ribosomal structure and biogenesis
500857749	DUF4309 domain-containing protein [Bacillus pumilus]	0.0923755	-0.20887	-1.02246	-0.735002	-0.920887	Translation, ribosomal structure and biogenesis
500858493	30S ribosomal protein S15 [Bacillus pumilus]	0.173877	-0.193209	-0.48504	-0.714348	-0.212466	Translation, ribosomal structure and biogenesis
495630121	MULTISPECIES: 50S ribosomal protein L32 [Bacillus]	0.591449	-0.276171	-0.765848	-0.684804	-0.162077	Translation, ribosomal structure and biogenesis
500860914	transcription antiterminator BglG [Bacillus pumilus]	0.212718	-0.469414	-0.747981	-0.669305	-0.378877	Translation, ribosomal structure and biogenesis
500857205	50S ribosomal protein L15 [Bacillus pumilus]	0.429129	-0.298599	-1.00267	-0.664785	0.100679	Translation, ribosomal structure and biogenesis
500861325	50S ribosomal protein L9 [Bacillus pumilus]	0.403882	-0.569727	-0.820426	-0.615495	0.0457301	Translation, ribosomal structure and biogenesis
500861318	DUF4885 domain-containing protein [Bacillus pumilus]	0.312015	-0.536219	-0.630778	0.587106	-0.454118	Translation, ribosomal structure and biogenesis
500859425	tRNA (guanosine(46)-N7)-methyltransferase TrmB [Bacillus pumilus]	0.443445	-0.21501	0.24718	0.600557	0.0561644	Translation, ribosomal structure and biogenesis
500858219	DUF1836 domain-containing protein [Bacillus pumilus]	0.229032	0.125393	0.457761	0.911526	0.0431152	Translation, ribosomal structure and biogenesis
489305023	MULTISPECIES: GapA-binding peptide SR1P [Bacillus]	0.352975	0.289982	-0.83245	-1.68884	-0.783741	#N/A
1173251617	enoyl-CoA hydratase [Bacillus pumilus]	0.130109	-0.0127297	-0.586386	-1.30975	-0.815689	#N/A
754201907	proteinase inhibitor [Bacillus pumilus]	0.0724756	-0.312712	-0.526038	-1.06033	-0.481226	#N/A
500857858	hypothetical protein [Bacillus pumilus]	0.00250775	-0.624367	-0.807972	-1.04766	-1.00022	#N/A
1173251609	dihydrofolate reductase [Bacillus pumilus]	0.182993	-0.119447	-0.606269	-0.990111	-0.327179	#N/A
489306446	MULTISPECIES: DUF1540 domain-containing protein [Bacillus]	0.464759	-0.789884	-1.0077	-0.931112	-0.279449	#N/A
500857754	alpha,alpha-phosphotrehalase [Bacillus pumilus]	0.327396	-0.201643	0.100163	-0.841088	-0.252222	#N/A
500859883	N-acetyltransferase [Bacillus pumilus]	0.203476	-0.0742978	-0.346618	-0.596102	-0.792329	#N/A
500857573	MULTISPECIES: twin-arginine translocase TatA/TatE family subunit [Bacillus]	0.213251	-0.000449768	-0.529141	-0.586508	-0.155457	#N/A
500859052	spore coat protein [Bacillus pumilus]	0.236148	0.204646	0.297178	0.881337	0.170784	#N/A

## Sheet: 168T5
Accession	Description	p-value	56T2	183T1	40T5	168T5	COG Category
500859896	ornithine--oxo-acid transaminase [Bacillus pumilus]	0.0631258	-0.215929	-1.43024	-2.65517	-1.55591	Amino acid transport and metabolism
500858519	L-threonine 3-dehydrogenase [Bacillus pumilus]	0.0850319	-0.29057	-1.30451	-2.3052	-1.60753	Amino acid transport and metabolism
500857363	proline dehydrogenase [Bacillus pumilus]	0.114524	-0.0539655	-0.811624	-1.98741	-1.88401	Amino acid transport and metabolism
500857652	acetylornithine deacetylase [Bacillus pumilus]	0.338859	0.411329	-0.539085	-1.81593	-1.327	Amino acid transport and metabolism
500857455	tartrate dehydrogenase [Bacillus pumilus]	0.0558963	-0.750348	-1.279	-1.69461	-0.967518	Amino acid transport and metabolism
500857894	aspartate aminotransferase family protein [Bacillus pumilus]	0.480499	0.684135	-0.913472	-1.48342	-1.23793	Amino acid transport and metabolism
500859048	aminomethyltransferase [Bacillus pumilus]	0.167884	-0.0325939	-0.811137	-1.40216	-0.719172	Amino acid transport and metabolism
500858778	lysine 2,3-aminomutase [Bacillus pumilus]	0.16212	-0.0331846	-0.800937	-1.34611	-1.08719	Amino acid transport and metabolism
500858376	homoserine dehydrogenase [Bacillus pumilus]	0.316139	-0.572483	-1.01381	-1.27302	-0.936878	Amino acid transport and metabolism
500857234	arginase [Bacillus pumilus]	0.165478	-0.264986	-0.606026	-1.22521	-0.835674	Amino acid transport and metabolism
500859047	glycine dehydrogenase [Bacillus pumilus]	0.232727	-0.122926	-0.561025	-1.19428	-0.586647	Amino acid transport and metabolism
500858393	carbamoyl-phosphate synthase (glutamine-hydrolyzing) large subunit [Bacillus pumilus]	0.0630785	-0.485494	-0.559698	-0.89874	-0.774286	Amino acid transport and metabolism
500858392	carbamoyl-phosphate synthase small subunit [Bacillus pumilus]	0.215469	-0.664537	-0.714084	-0.82525	-0.673594	Amino acid transport and metabolism
500859856	aspartate ammonia-lyase [Bacillus pumilus]	0.0427394	-0.573598	-0.682805	-0.683989	-0.697875	Amino acid transport and metabolism
500858398	phosphoadenosine phosphosulfate reductase [Bacillus pumilus]	0.83297	-0.157432	-0.540078	-0.341889	-0.689014	Amino acid transport and metabolism
500858706	glutamate synthase subunit beta [Bacillus pumilus]	0.19371	0.24802	0.552127	0.59244	0.676727	Amino acid transport and metabolism
500859431	cysteine synthase A [Bacillus pumilus]	0.0304034	0.790676	0.732912	0.726003	0.81626	Amino acid transport and metabolism
500857289	PTS fructose transporter subunit IIB [Bacillus pumilus]	0.111527	-1.24667	-1.81918	-1.98979	-1.138	Carbohydrate transport and metabolism
500859349	glyceraldehyde-3-phosphate dehydrogenase [Bacillus pumilus]	0.154399	0.113443	-0.813016	-1.84571	-0.664098	Carbohydrate transport and metabolism
500857290	PTS glucose transporter subunit IIA [Bacillus pumilus]	0.0811037	-0.959657	-1.06256	-1.77076	-0.907103	Carbohydrate transport and metabolism
500857287	alpha-mannosidase [Bacillus pumilus]	0.0720497	-0.617397	-0.823042	-1.70236	-1.05924	Carbohydrate transport and metabolism
500857286	fructokinase [Bacillus pumilus]	0.1719	-0.511941	-1.07984	-1.57037	-0.811486	Carbohydrate transport and metabolism
500857696	6-phospho-alpha-glucosidase [Bacillus pumilus]	0.605432	0.549934	-0.421908	-1.55094	-1.24903	Carbohydrate transport and metabolism
500857288	PTS fructose transporter subunit IIC [Bacillus pumilus]	0.130981	-0.556258	-0.483127	-1.49326	-0.717369	Carbohydrate transport and metabolism
500857825	oxalate decarboxylase [Bacillus pumilus]	0.486466	0.93084	-0.0713434	-1.31193	-0.61265	Carbohydrate transport and metabolism
500858737	bifunctional 2-methylcitrate dehydratase/aconitate hydratase [Bacillus pumilus]	0.282981	0.435797	-0.420229	-1.2931	-0.825579	Carbohydrate transport and metabolism
500860925	PTS beta-glucoside transporter subunit EIIBCA [Bacillus pumilus]	0.286333	-0.688975	-1.31112	-1.24254	-0.787455	Carbohydrate transport and metabolism
500857229	hypothetical protein [Bacillus pumilus]	0.0142595	-0.100966	-0.613184	-1.13528	-0.72938	Carbohydrate transport and metabolism
500858736	methylisocitrate lyase [Bacillus pumilus]	0.327781	0.517044	-0.447487	-1.096	-0.696384	Carbohydrate transport and metabolism
500860752	PTS fructose transporter subunit IIA [Bacillus pumilus]	0.226714	-0.0461217	-0.509152	-0.831192	-0.704927	Carbohydrate transport and metabolism
500857925	polysaccharide deacetylase [Bacillus pumilus]	0.323387	-0.198072	-0.932597	-0.068064	-0.681486	Carbohydrate transport and metabolism
500860053	beta-N-acetylhexosaminidase [Bacillus pumilus]	0.543819	-0.507409	-0.568438	0.182217	-0.637286	Carbohydrate transport and metabolism
500860058	carbohydrate ABC transporter substrate-binding protein [Bacillus pumilus]	0.0872299	-0.580577	-2.52784	-3.20624	-2.87912	Carbohydrate transport and metabolism
500859982	phosphotransferase [Bacillus pumilus]	0.222647	0.418447	-0.464184	-1.17243	-0.656375	Carbohydrate transport and metabolism
500858457	flagellar hook assembly protein FlgD [Bacillus pumilus]	0.324857	-0.683953	-0.846285	0.519931	-0.66855	Cell motility
500860075	bifunctional murein DD-endopeptidase/murein LD-carboxypeptidase [Bacillus pumilus]	0.621941	-0.5022	-0.593025	0.120865	-0.603692	Cell wall/membrane/envelope biogenesis
489309468	MULTISPECIES: glutamine--fructose-6-phosphate transaminase (isomerizing) [Bacillus]	0.1661	-0.126171	-1.02234	-0.235458	-0.75964	Cell wall/membrane/envelope biogenesis
500857910	peptidoglycan endopeptidase [Bacillus pumilus]	0.257255	-0.556871	-0.730984	-0.0591047	-0.837932	Cell wall/membrane/envelope biogenesis
500860035	N-acetylmuramoyl-L-alanine amidase [Bacillus pumilus]	0.473478	-0.430952	-0.521953	0.555301	-0.608098	Cell wall/membrane/envelope biogenesis
754202077	8-amino-7-oxononanoate synthase [Bacillus pumilus]	0.161895	0.00251717	-0.999555	-1.89797	-1.347	Coenzyme transport and metabolism
500857649	aspartate aminotransferase family protein [Bacillus pumilus]	0.392035	0.618755	-0.742318	-1.71815	-1.38156	Coenzyme transport and metabolism
500857502	alpha-ketoacid dehydrogenase subunit beta [Bacillus pumilus]	0.0484061	-0.6251	-2.09402	-3.43891	-2.57468	Energy production and conversion
500857501	acetoin:2,6-dichlorophenolindophenol oxidoreductase subunit alpha [Bacillus pumilus]	0.0667825	-0.397493	-1.83517	-3.13526	-2.44667	Energy production and conversion
500857503	2-oxo acid dehydrogenase subunit E2 [Bacillus pumilus]	0.0488759	-0.691307	-1.96365	-2.76031	-2.17148	Energy production and conversion
500857504	dihydrolipoyl dehydrogenase [Bacillus pumilus]	0.100045	-0.769551	-1.81579	-2.65176	-2.27613	Energy production and conversion
500857364	L-glutamate gamma-semialdehyde dehydrogenase [Bacillus pumilus]	0.170628	0.0893676	-1.04958	-2.22978	-1.89268	Energy production and conversion
500859474	MULTISPECIES: phosphoenolpyruvate carboxykinase (ATP) [Bacillus]	0.207046	0.375463	-0.831919	-1.78775	-0.959789	Energy production and conversion
754202169	glycolate oxidase subunit GlcD [Bacillus pumilus]	0.153422	-0.697218	-1.33597	-1.68136	-1.45017	Energy production and conversion
495621484	MULTISPECIES: citrate synthase [Bacillus]	0.170163	-0.124974	-0.774815	-1.58936	-0.98978	Energy production and conversion
489303411	cytochrome (ubi)quinol oxidase subunit III [Bacillus pumilus]	0.203213	-0.295662	-0.569989	-1.52472	-1.17022	Energy production and conversion
500860127	formate dehydrogenase [Bacillus pumilus]	0.162731	-0.101179	-0.846503	-1.51848	-0.947244	Energy production and conversion
500859319	electron transfer flavoprotein subunit beta [Bacillus pumilus]	0.0209205	-0.559963	-0.979161	-1.46453	-0.924897	Energy production and conversion
500858603	aconitate hydratase AcnA [Bacillus pumilus]	0.214958	0.17331	-0.555876	-1.4548	-0.855017	Energy production and conversion
489304759	cytochrome c oxidase subunit II [Bacillus pumilus]	0.673204	-0.215464	-1.31231	-1.44311	-1.43542	Energy production and conversion
500858340	cytochrome c oxidase subunit I [Bacillus pumilus]	0.262419	0.0275135	-0.307415	-1.3554	-0.653148	Energy production and conversion
500858738	citrate synthase [Bacillus pumilus]	0.26179	0.227226	-0.687622	-1.33212	-0.902444	Energy production and conversion
500859318	electron transfer flavoprotein subunit alpha/FixB family protein [Bacillus pumilus]	0.0557221	-0.518258	-0.86258	-1.32709	-0.912755	Energy production and conversion
500858751	dihydrolipoyllysine-residue succinyltransferase [Bacillus pumilus]	0.0829187	-0.362495	-0.676288	-1.26408	-0.809733	Energy production and conversion
500858688	(Fe-S)-binding protein [Bacillus pumilus]	0.0302274	-0.638604	-0.930747	-1.14026	-1.1954	Energy production and conversion
494765503	MULTISPECIES: menaquinol-cytochrome C reductase iron-sulfur subunit [Bacillus]	0.284605	0.107156	-0.921885	-1.09543	-0.75898	Energy production and conversion
500858752	2-oxoglutarate dehydrogenase subunit E1 [Bacillus pumilus]	0.134537	-0.165128	-0.345705	-1.00017	-0.665701	Energy production and conversion
500858441	MULTISPECIES: succinyl-CoA ligase subunit beta [Bacillus]	0.226412	0.227539	-0.353956	-0.928562	-0.597352	Energy production and conversion
754202216	NADH-dependent flavin oxidoreductase [Bacillus pumilus]	0.321705	-0.950485	-0.625664	-0.749251	-0.672783	Energy production and conversion
754202327	cytochrome c' [Bacillus pumilus]	0.407539	0.347555	-0.479483	-0.640984	-0.718658	Energy production and conversion
489305069	MULTISPECIES: hypothetical protein [Bacillus]	0.309997	-0.136923	-0.899298	0.0823294	-0.634973	Function unknown
500857670	acyl carrier protein [Bacillus pumilus]	0.0438716	0.542728	0.894159	1.56835	0.810665	Function unknown
500857757	type 1 glutamine amidotransferase [Bacillus pumilus]	0.0230235	-0.59619	-0.843622	-1.17298	-0.726311	General function prediction only
500857445	choloylglycine hydrolase [Bacillus pumilus]	0.132321	-0.0191175	-0.651526	-0.93597	-0.745592	General function prediction only
500857448	NAD(P)-dependent oxidoreductase [Bacillus pumilus]	0.240896	-0.0801243	-0.577521	-0.789343	-0.729026	General function prediction only
500857905	catalase [Bacillus pumilus]	0.0832984	-0.393119	-0.534961	-1.29676	-0.843927	Inorganic ion transport and metabolism
736654013	MULTISPECIES: phosphate ABC transporter ATP-binding protein [Bacillus]	0.0302919	0.385239	0.448231	1.17115	0.618166	Inorganic ion transport and metabolism
500859406	acetate--CoA ligase [Bacillus pumilus]	0.138816	-0.130655	-0.852636	-1.76273	-1.23802	Lipid transport and metabolism
500859322	long-chain fatty acid--CoA ligase [Bacillus pumilus]	0.211606	-0.0620796	-0.677188	-1.38554	-0.756015	Lipid transport and metabolism
500859693	3-hydroxyacyl-CoA dehydrogenase [Bacillus pumilus]	0.0847673	-0.281152	-0.68519	-1.3605	-0.736215	Lipid transport and metabolism
500859692	acetyl-CoA acetyltransferase [Bacillus pumilus]	0.130031	0.231181	-0.544918	-1.03036	-0.726151	Lipid transport and metabolism
500857651	acyl CoA:acetate/3-ketoacid CoA transferase subunit beta [Bacillus pumilus]	0.252373	-0.278575	-0.424623	-0.959017	-0.987714	Lipid transport and metabolism
500858427	acyl carrier protein [Bacillus pumilus]	0.202735	-0.112959	0.220643	0.305121	0.606853	Lipid transport and metabolism
500857671	acyl-CoA dehydrogenase [Bacillus pumilus]	0.0457016	0.665409	1.10056	1.21253	0.890676	Lipid transport and metabolism
500858391	dihydroorotase [Bacillus pumilus]	0.10712	-0.679264	-0.386172	-1.04236	-0.80988	Nucleotide transport and metabolism
500858396	orotidine-5'-phosphate decarboxylase [Bacillus pumilus]	0.0978072	-0.556499	-0.496331	-0.822404	-0.633545	Nucleotide transport and metabolism
500858397	orotate phosphoribosyltransferase [Bacillus pumilus]	0.0557704	-0.4404	-0.449564	-0.77601	-0.628351	Nucleotide transport and metabolism
500860817	protease [Bacillus pumilus]	0.876851	-0.0971685	-0.0164087	0.0708796	-0.596913	Posttranslational modification, protein turnover, chaperones
500857675	polyketide synthase [Bacillus pumilus]	0.308679	0.958424	0.76425	0.471987	0.824707	Secondary metabolites biosynthesis, transport and catabolism
500857674	polyketide synthase [Bacillus pumilus]	0.285013	0.878662	0.738939	0.556858	0.793296	Secondary metabolites biosynthesis, transport and catabolism
500857673	polyketide synthase [Bacillus pumilus]	0.113373	0.789724	0.812792	0.626682	0.8118	Secondary metabolites biosynthesis, transport and catabolism
500857672	non-ribosomal peptide synthetase [Bacillus pumilus]	0.00119926	0.730187	0.839584	1.15705	0.920034	Secondary metabolites biosynthesis, transport and catabolism
500857667	thioesterase [Bacillus pumilus]	0.00426945	0.8345	1.03963	1.57482	0.667906	Secondary metabolites biosynthesis, transport and catabolism
500857669	hypothetical protein [Bacillus pumilus]	0.212917	0.536919	0.609474	0.499951	0.636985	Secondary metabolites biosynthesis, transport, and catabolism
500857676	hypothetical protein [Bacillus pumilus]	0.104291	0.667818	0.735895	0.662034	0.841111	Signal transduction mechanisms
500859222	MULTISPECIES: Rrf2 family transcriptional regulator [Bacillus]	0.0343993	0.755222	0.755085	1.07981	0.632243	Transcription
500857650	CoA transferase subunit A [Bacillus pumilus]	0.262444	0.522265	-0.505198	-1.93817	-1.33849	#N/A
489305023	MULTISPECIES: GapA-binding peptide SR1P [Bacillus]	0.352975	0.289982	-0.83245	-1.68884	-0.783741	#N/A
500857580	hypothetical protein [Bacillus pumilus]	0.149121	-0.258849	-0.203416	-1.54562	-0.952731	#N/A
1173251617	enoyl-CoA hydratase [Bacillus pumilus]	0.130109	-0.0127297	-0.586386	-1.30975	-0.815689	#N/A
500858355	GNAT family N-acetyltransferase [Bacillus pumilus]	0.135819	-0.135465	-0.588323	-1.2945	-0.760129	#N/A
500857858	hypothetical protein [Bacillus pumilus]	0.00250775	-0.624367	-0.807972	-1.04766	-1.00022	#N/A
500857749	DUF4309 domain-containing protein [Bacillus pumilus]	0.0923755	-0.20887	-1.02246	-0.735002	-0.920887	#N/A
754202491	YtzI protein [Bacillus pumilus]	0.35201	0.0874815	-0.897722	-0.664649	-0.733903	#N/A
500859883	N-acetyltransferase [Bacillus pumilus]	0.203476	-0.0742978	-0.346618	-0.596102	-0.792329	#N/A
489305870	MULTISPECIES: phage portal protein [Bacillus]	0.398214	-0.146864	-0.868147	-0.523767	-0.776298	#N/A
754202689	glutamine ABC transporter substrate-binding protein [Bacillus pumilus]	0.68831	0.399489	-0.0364499	-0.326287	-0.701062	#N/A
500860898	hypothetical protein [Bacillus pumilus]	0.422292	-0.387294	-0.583004	-0.261895	-0.750606	#N/A
500857396	hypothetical protein [Bacillus pumilus]	0.681574	-0.54555	-0.455057	-0.051249	-0.799095	#N/A
500858590	hypothetical protein [Bacillus pumilus]	0.281412	-0.810494	-0.907352	-0.0173168	-0.631464	#N/A
500860813	hypothetical protein [Bacillus pumilus]	0.500426	-0.582249	-0.609093	0.360506	-0.603073	#N/A
1173251655	non-ribosomal peptide synthetase [Bacillus pumilus]	0.240705	0.566978	0.52052	0.430729	0.624672	#N/A
754201741	hypothetical protein [Bacillus pumilus]	0.00764457	0.704649	0.773103	0.666604	0.706693	#N/A
754201747	hybrid non-ribosomal peptide synthetase/type I polyketide synthase [Bacillus pumilus]	0.129739	0.944638	0.886867	0.800629	0.901162	#N/A
500859366	MULTISPECIES: hypothetical protein [Bacillus]	0.106868	0.694547	0.338512	1.38948	1.30883	#N/A
