# Supplementary material for: Alteration of Proteomes in First-Generation Cultures of Bacillus pumilus Spores Exposed to Outer Space
Source: mSystems. 2019 Jun 11;4(4):e00195-19. doi: 10.1128/mSystems.00195-19 (PMC6561321; doi:10.1128/mSystems.00195-19)
Supplement: TABLE S2 [file mSystems.00195-19-st002.xlsx]

## Sheet: COG category
Accession	Description	56T2	183T1	40T5	168T5	p-value
Amino acid transport and metabolism
500859896	Ornithine--oxo-acid transaminase*	-0.215929	-1.43024	-2.65517	-1.55591	0.0631258
500858519	L-threonine 3-dehydrogenase*	-0.29057	-1.30451	-2.3052	-1.60753	0.0850319
500857363	Proline dehydrogenase	-0.0539655	-0.811624	-1.98741	-1.88401	0.114524
500857652	Acetylornithine deacetylase	0.411329	-0.539085	-1.81593	-1.327	0.338859
500857455	Tartrate dehydrogenase*	-0.750348	-1.279	-1.69461	-0.967518	0.0558963
500857894	Aspartate aminotransferase family protein	0.684135	-0.913472	-1.48342	-1.23793	0.480499
500859048	Aminomethyltransferase	-0.0325939	-0.811137	-1.40216	-0.719172	0.167884
500858778	Lysine 2,3-aminomutase	-0.0331846	-0.800937	-1.34611	-1.08719	0.16212
500858376	Homoserine dehydrogenase	-0.572483	-1.01381	-1.27302	-0.936878	0.316139
500857234	Arginase	-0.264986	-0.606026	-1.22521	-0.835674	0.165478
500859047	Glycine dehydrogenase	-0.122926	-0.561025	-1.19428	-0.586647	0.232727
500859982	Phosphotransferase	0.418447	-0.464184	-1.17243	-0.656375	0.222647
754202296	Glycine dehydrogenase (aminomethyl-transferring)	0.146549	-0.320545	-1.05661	-0.535454	0.241999
500858393	Carbamoyl-phosphate synthase (glutamine-hydrolyzing) large subunit*	-0.485494	-0.559698	-0.89874	-0.774286	0.0630785
500859621	Alanine dehydrogenase	0.349875	-0.0303306	-0.858867	-0.267985	0.285401
500858392	Carbamoyl-phosphate synthase small subunit	-0.664537	-0.714084	-0.82525	-0.673594	0.215469
500857798	Rhamnogalacturonan acetylesterase	0.115997	-0.168582	-0.794991	-0.367982	0.224568
500859689	Glycine cleavage system protein H	-0.959209	-0.844361	-0.707763	-0.369013	0.381764
500857463	Pyruvate oxidase	0.152486	-0.366153	-0.686241	-0.173285	0.292212
500859856	Aspartate ammonia-lyase**	-0.573598	-0.682805	-0.683989	-0.697875	0.0427394
489307328	Nitrogen regulatory PII	-0.453913	-0.59823	-0.485857	-0.503635	0.141642
500860090	Acetolactate synthase AlsS	-0.262065	-0.786057	-0.357365	-0.390182	0.340667
500858398	Phosphoadenosine phosphosulfate reductase	-0.157432	-0.540078	-0.341889	-0.689014	0.83297
500857401	MULTISPECIES: amino acid ABC transporter permease	-0.65998	-0.157666	0.0490617	-0.325469	0.511179
500859905	Nickel ABC transporter, nickel/metallophore periplasmic binding protein	-0.636212	-0.299087	0.172146	-0.313225	0.213229
500859287	Ketol-acid reductoisomerase	0.373276	0.694916	0.507227	0.427806	0.475203
500858706	Glutamate synthase subunit beta	0.24802	0.552127	0.59244	0.676727	0.19371
489307606	Hypothetical protein	-0.0350429	0.32185	0.599149	0.315248	0.36185
754202637	Amino acid ABC transporter ATP-binding protein	0.181104	0.387385	0.600532	0.273272	0.352403
500859431	Cysteine synthase A**	0.790676	0.732912	0.726003	0.81626	0.0304034
500860755	NADP-specific glutamate dehydrogenase	-0.00681091	0.599886	0.920733	0.316178	0.120973
500857751	Aspartate aminotransferase family protein	-0.0955457	0.143559	1.13288	0.36125	0.182714
Carbohydrate transport and metabolism
500857696	6-phospho-alpha-glucosidase	0.549934	-0.421908	-1.55094	-1.24903	0.605432
500860748	6-phospho-beta-glucosidase	-0.270717	-0.148308	-0.885959	-0.276081	0.206915
500857931	ABC transporter ATP-binding protein	-0.0157717	-0.305266	-0.690145	-0.354763	0.341338
500858645	Alpha-glucosidase/alpha-galactosidase	0.0809423	0.192337	-0.631064	-0.246751	0.32868
500857287	Alpha-mannosidase*	-0.617397	-0.823042	-1.70236	-1.05924	0.0720497
500860053	Beta-N-acetylhexosaminidase	-0.507409	-0.568438	0.182217	-0.637286	0.543819
500858737	Bifunctional 2-methylcitrate dehydratase/aconitate hydratase	0.435797	-0.420229	-1.2931	-0.825579	0.282981
500857470	C4-dicarboxylate ABC transporter**	-0.117702	-0.124935	-0.600042	-0.406064	0.0501738
500860058	Carbohydrate ABC transporter substrate-binding protein*	-0.580577	-2.52784	-3.20624	-2.87912	0.0872299
489303423	CBS domain-containing protein**	-0.121604	-0.738375	-0.894691	-0.520164	0.0149982
500860849	Cyclodextrin-binding protein	-0.339875	0.128988	-0.907679	-0.521978	0.466378
500859889	Enolase	0.0887253	0.338343	0.656364	0.255799	0.293335
500857286	Fructokinase	-0.511941	-1.07984	-1.57037	-0.811486	0.1719
500860716	Galactokinase	0.10755	-0.482917	-1.02583	-0.552024	0.273801
500859349	Glyceraldehyde-3-phosphate dehydrogenase	0.113443	-0.813016	-1.84571	-0.664098	0.154399
754202715	Glycoside hydrolase family 1 protein	-0.27546	-0.739017	-1.10014	-0.428322	0.243831
500860919	Glycoside hydrolase family 1 protein	-0.347698	-0.732894	-0.917461	-0.52109	0.319039
500858736	Methylisocitrate lyase	0.517044	-0.447487	-1.096	-0.696384	0.327781
500857825	Oxalate decarboxylase	0.93084	-0.0713434	-1.31193	-0.61265	0.486466
500859543	Phage major capsid protein	-0.187554	-0.733568	-0.607021	-0.567864	0.396645
500859982	Phosphotransferase	0.418447	-0.464184	-1.17243	-0.656375	0.222647
500857925	Polysaccharide deacetylase	-0.198072	-0.932597	-0.068064	-0.681486	0.323387
500860925	PTS beta-glucoside transporter subunit EIIBCA	-0.688975	-1.31112	-1.24254	-0.787455	0.286333
500860804	PTS beta-glucoside transporter subunit EIIBCA*	-0.259229	-0.377818	-0.740456	-0.235187	0.0543413
500860752	PTS fructose transporter subunit IIA	-0.0461217	-0.509152	-0.831192	-0.704927	0.226714
500857289	PTS fructose transporter subunit IIB	-1.24667	-1.81918	-1.98979	-1.138	0.111527
500857288	PTS fructose transporter subunit IIC	-0.556258	-0.483127	-1.49326	-0.717369	0.130981
500857290	PTS glucose transporter subunit IIA*	-0.959657	-1.06256	-1.77076	-0.907103	0.0811037
500860749	PTS lactose/cellobiose transporter subunit IIA	-0.381462	-0.294141	-0.872718	-0.442128	0.332666
500860751	PTS sugar transporter subunit IIB	-0.894585	-0.963372	-1.59584	-0.470935	0.17683
489303627	MULTISPECIES: phosphocarrier protein HPr	-0.505872	-1.019	-0.886506	-0.450972	0.615906
494764325	MULTISPECIES: PTS sorbitol transporter subunit IIA	0.140244	0.479974	1.20548	0.172898	0.323658
500860083	Ribokinase	-0.14701	-0.100217	-0.824331	-0.139794	0.301747
500860087	ribose ABC transporter substrate-binding protein RbsB	0.277925	0.215089	-0.597599	0.0580693	0.321147
500857809	Thioredoxin family protein	-0.0399922	-0.117754	-0.741885	-0.481292	0.26759
500857285	Transcription antiterminator	-0.446046	-0.704168	-1.01445	-0.438497	0.115716
489306387	Trehalose permease IIC protein	-0.229038	0.0985819	-0.75291	-0.0480203	0.435598
500859814	Uronate isomerase	-0.108331	-0.149088	-0.788445	-0.526394	0.184998
754202491	YtzI protein	0.0874815	-0.897722	-0.664649	-0.733903	0.35201
500857229	Hypothetical protein**	-0.100966	-0.613184	-1.13528	-0.72938	0.0142595
500858342	Hypothetical protein*	-0.223572	-0.48182	-0.761139	-0.568269	0.0802346
500859924	Hypothetical protein	-0.188745	-0.317377	1.00246	-0.250112	0.227138
Energy production and conversion
489303411	Cytochrome (ubi)quinol oxidase subunit III	-0.295662	-0.569989	-1.52472	-1.17022	0.203213
754202327	Cytochrome c'	0.347555	-0.479483	-0.640984	-0.718658	0.407539
500858340	Cytochrome c oxidase subunit I	0.0275135	-0.307415	-1.3554	-0.653148	0.262419
489304759	Cytochrome c oxidase subunit II	-0.215464	-1.31231	-1.44311	-1.43542	0.673204
494765503	MULTISPECIES: menaquinol-cytochrome C reductase iron-sulfur subunit	0.107156	-0.921885	-1.09543	-0.75898	0.284605
500859318	Electron transfer flavoprotein subunit alpha/FixB family protein*	-0.518258	-0.86258	-1.32709	-0.912755	0.0557221
500859319	Electron transfer flavoprotein subunit beta**	-0.559963	-0.979161	-1.46453	-0.924897	0.0209205
500858688	(Fe-S)-binding protein**	-0.638604	-0.930747	-1.14026	-1.1954	0.0302274
754202216	NADH-dependent flavin oxidoreductase	-0.950485	-0.625664	-0.749251	-0.672783	0.321705
500857502	Alpha-ketoacid dehydrogenase subunit beta**	-0.6251	-2.09402	-3.43891	-2.57468	0.0484061
500858738	Citrate synthase	0.227226	-0.687622	-1.33212	-0.902444	0.26179
495621484	MULTISPECIES: citrate synthase	-0.124974	-0.774815	-1.58936	-0.98978	0.170163
500858752	2-oxoglutarate dehydrogenase subunit E1	-0.165128	-0.345705	-1.00017	-0.665701	0.134537
500858751	Dihydrolipoyllysine-residue succinyltransferase*	-0.362495	-0.676288	-1.26408	-0.809733	0.0829187
489304636	MULTISPECIES: succinate--CoA ligase subunit alpha	-0.0857953	-0.563367	-1.16768	-0.540529	0.196603
500858441	MULTISPECIES: succinyl-CoA ligase subunit beta	0.227539	-0.353956	-0.928562	-0.597352	0.226412
500857504	Dihydrolipoyl dehydrogenase*	-0.769551	-1.81579	-2.65176	-2.27613	0.100045
500859474	MULTISPECIES: phosphoenolpyruvate carboxykinase (ATP)	0.375463	-0.831919	-1.78775	-0.959789	0.207046
500857503	2-oxo acid dehydrogenase subunit E2**	-0.691307	-1.96365	-2.76031	-2.17148	0.0488759
500857501	Acetoin:2,6-dichlorophenolindophenol oxidoreductase subunit alpha*	-0.397493	-1.83517	-3.13526	-2.44667	0.0667825
500858603	Aconitate hydratase AcnA	0.17331	-0.555876	-1.4548	-0.855017	0.214958
500858747	Aldehyde dehydrogenase family protein	-0.0882393	-0.465834	-1.45532	-0.580185	0.196754
500858671	Aldehyde dehydrogenase family protein	0.00682147	-0.343085	-0.83149	-0.412148	0.264247
500857894	Aspartate aminotransferase family protein	0.684135	-0.913472	-1.48342	-1.23793	0.480499
500860127	Formate dehydrogenase	-0.101179	-0.846503	-1.51848	-0.947244	0.162731
754202169	Glycolate oxidase subunit GlcD	-0.697218	-1.33597	-1.68136	-1.45017	0.153422
500857580	Hypothetical protein	-0.258849	-0.203416	-1.54562	-0.952731	0.149121
500857364	L-glutamate gamma-semialdehyde dehydrogenase	0.0893676	-1.04958	-2.22978	-1.89268	0.170628
500857812	Nitroreductase	-0.713177	-0.554913	-0.15374	-0.29737	0.406619
500859200	DUF1510 domain-containing protein**	0.272042	0.402225	0.632142	-0.0336432	0.0123415
500859314	Succinate dehydrogenase cytochrome B558	0.259644	0.253903	0.639318	0.188659	0.599994
500857344	L-lactate permease	0.193638	0.665243	0.759733	0.479206	0.13521
500857343	L-lactate dehydrogenase	0.209205	0.185828	0.806904	0.429614	0.277318
Secondary metabolites biosynthesis, transport and catabolism
500857667	Thioesterase**	0.8345	1.03963	1.57482	0.667906	0.00426945
500857669	Hypothetical protein	0.536919	0.609474	0.499951	0.636985	0.212917
500857670	Acyl carrier protein**	0.542728	0.894159	1.56835	0.810665	0.0438716
500857672	Non-ribosomal peptide synthetase**	0.730187	0.839584	1.15705	0.920034	0.00119926
500857673	Polyketide synthase	0.789724	0.812792	0.626682	0.8118	0.113373
500857674	Polyketide synthase	0.878662	0.738939	0.556858	0.793296	0.285013
500857675	Polyketide synthase	0.958424	0.76425	0.471987	0.824707	0.308679
754202463	Hydrolase**	-0.150906	-0.4135	-0.917867	-0.481858	0.034292
Lipid transport and metabolism
500859406	Acetate--CoA ligase	-0.130655	-0.852636	-1.76273	-1.23802	0.138816
500859322	Long-chain fatty acid--CoA ligase	-0.0620796	-0.677188	-1.38554	-0.756015	0.211606
500859693	3-hydroxyacyl-CoA dehydrogenase*	-0.281152	-0.68519	-1.3605	-0.736215	0.0847673
500859692	Acetyl-CoA acetyltransferase	0.231181	-0.544918	-1.03036	-0.726151	0.130031
500857941	Hypothetical protein	-0.736645	-1.16374	-0.963753	-0.535253	0.144695
500857651	Acyl CoA:acetate/3-ketoacid CoA transferase subunit beta	-0.278575	-0.424623	-0.959017	-0.987714	0.252373
500857651	Acyl CoA:acetate/3-ketoacid CoA transferase subunit beta	-0.278575	-0.424623	-0.959017	-0.987714	0.252373
500859691	MULTISPECIES: acyl-CoA dehydrogenase**	-0.278484	-0.312052	-0.885725	-0.577699	0.0483292
500858634	Alpha/beta hydrolase	0.75345	0.453645	0.172498	0.457073	0.444105
500858427	Acyl carrier protein	-0.112959	0.220643	0.305121	0.606853	0.202735
489309070	MULTISPECIES: D-alanine--poly(phosphoribitol) ligase subunit 2	-0.0664383	-0.123065	0.642904	0.320477	0.683065
500857668	3-hydroxybutyryl-CoA dehydrogenase**	0.550422	0.801132	0.741272	0.55236	0.0174685
500857671	Acyl-CoA dehydrogenase**	0.665409	1.10056	1.21253	0.890676	0.0457016
Defense mechanisms
489304436	MULTISPECIES: hypothetical protein	-0.697628	-0.640864	-0.235014	-0.333227	0.484073
500857872	HlyD family secretion protein	-0.599393	-0.486794	-0.517359	-0.175772	0.212349
500858196	Organic hydroperoxide resistance protein	-0.146097	-0.0873431	-1.05104	-0.329071	0.293187
500857230	Penicillin binding protein PBP4B	0.623813	-0.354825	-0.712008	-0.502614	0.133434
500858717	Cytochrome P450	0.464355	0.593206	0.136408	0.267472	0.463966
Inorganic ion transport and metabolism
500857905	Catalase*	-0.393119	-0.534961	-1.29676	-0.843927	0.0832984
500857984	Iron ABC transporter substrate-binding protein	-0.717038	-0.400181	-0.0416823	-0.570885	0.458287
500858629	Monooxygenase	0.608654	0.317533	0.588507	0.0664344	0.324798
500859442	Rhodanese-like domain-containing protein	-0.0270129	0.137307	0.615616	0.223443	0.4137
500858251	Heavy metal translocating P-type ATPase	0.316819	0.358448	0.620612	0.290411	0.217046
500858704	Nitrite reductase (NAD(P)H) small subunit	0.0209388	0.0948393	0.717577	0.491053	0.17525
500859080	Phosphate-binding protein	0.347428	0.80462	0.729862	0.478178	0.157683
736654013	MULTISPECIES: phosphate ABC transporter ATP-binding protein**	0.385239	0.448231	1.17115	0.618166	0.0302919
500859078	Phosphate ABC transporter ATP-binding protein	0.267362	0.678207	1.83881	0.0322393	0.226896
Transcription
500857766	YebC/PmpR family DNA-binding transcriptional regulator	-0.299377	-0.755184	-0.830833	-0.166206	0.354395
500859014	Tetratricopeptide repeat-containing protein	0.194774	-0.0831077	-0.677844	-0.362261	0.284066
500860914	Transcription antiterminator BglG	-0.469414	-0.747981	-0.669305	-0.378877	0.212718
500858731	AraC family transcriptional regulator*	-0.484275	-0.674999	-0.618488	-0.396061	0.0882128
489309709	MULTISPECIES: RNA polymerase sporulation sigma factor SigH	-0.141959	-0.597183	-0.492252	-0.058024	0.346683
500857980	Barnase inhibitor	-0.588427	-0.525792	-0.148915	-0.260226	0.363272
495622186	MULTISPECIES: cold-shock protein	0.56163	-0.208074	0.871767	0.0708883	0.656963
500859389	MarR family transcriptional regulator**	1.12061	0.122394	0.309899	-0.0824117	0.0165612
500857308	MULTISPECIES: MarR family transcriptional regulator	0.0982464	0.24922	0.883701	-0.00415182	0.221846
489304493	MULTISPECIES: ECF RNA polymerase sigma factor SigM**	0.0550329	0.347816	0.517785	0.53542	0.0045171
500859222	MULTISPECIES: Rrf2 family transcriptional regulator**	0.755222	0.755085	1.07981	0.632243	0.0343993
500860869	TetR/AcrR family transcriptional regulator	0.0608855	0.260296	0.600723	0.0395314	0.600166
754202470	Hypothetical protein	-0.125167	-0.291856	0.60926	0.279707	0.300657
489304200	MULTISPECIES: DNA-directed RNA polymerase subunit omega	0.314973	0.0283452	0.609765	0.33349	0.644897
754201741	Hypothetical protein**	0.704649	0.773103	0.666604	0.706693	0.00764457
489309573	Transcriptional regulator	0.11025	0.267729	0.672438	0.17177	0.394512
500861020	GntR family transcriptional regulator	0.0567898	0.255008	0.72055	0.177443	0.274568
500858546	MerR family transcriptional regulator	0.157952	0.299681	0.726715	0.24537	0.250916
500858428	Ribonuclease III	0.0452561	0.293318	0.791727	0.118441	0.340774
754202710	DUF3298/DUF4163 domain-containing protein	-0.154928	-0.404479	0.865836	-0.39476	0.358393
500860865	Phosphonoacetate hydrolase	0.0124013	0.388655	1.22425	0.462928	0.25074
Cell motility
500859561	Chemotaxis protein	-0.278222	0.110014	0.654828	-0.0848368	0.486503
500859564	Chemotaxis protein	0.231833	0.51235	1.09921	0.423756	0.320006
500858269	Chemotaxis protein CheV	-0.12323	0.00703952	0.680932	-0.116146	0.484683
500858470	Chemotaxis protein CheW	-0.0506003	0.149767	0.77571	0.0757239	0.541949
500860007	Methyl-accepting chemotaxis protein	0.127545	0.392222	0.730003	0.220771	0.345325
500859562	Methyl-accepting chemotaxis protein	-0.0615718	0.111022	1.02379	0.202107	0.411292
500858139	Flagellin	0.140386	0.262527	0.653658	0.499134	0.553276
500858460	Flagellar basal body-associated protein FliL	-0.452254	-0.528965	1.08148	-0.436563	0.222507
500858457	Flagellar hook assembly protein FlgD	-0.683953	-0.846285	0.519931	-0.66855	0.324857
500858451	Flagellar motor switch protein FliG	-0.0933807	0.159714	0.614054	-0.0910285	0.355304
500858439	Hypothetical protein	0.132069	0.142052	0.648042	0.242736	0.373394
Signal transduction mechanisms
500858779	Sigma-54-dependent Fis family transcriptional regulator	0.522497	-0.342137	-0.955542	-0.571451	0.328759
500857472	Two-component system response regulator	-0.171878	-0.389249	-0.692996	-0.462648	0.156462
500859986	DNA-binding response regulator	-0.113654	-0.325773	-0.588765	-0.408334	0.352251
500859283	Tetratricopeptide repeat-containing protein	0.223834	0.385279	0.601698	0.351591	0.279608
489307161	Biphenyl 2,3-dioxygenase	-0.273503	0.0140374	0.602487	0.0247902	0.524513
500858944	Anti-sigma F factor antagonist	0.178055	-0.176437	0.612452	-0.218649	0.57773
500857676	Hypothetical protein	0.667818	0.735895	0.662034	0.841111	0.104291
754201850	Universal stress protein	1.32833	0.662214	0.663976	0.437207	0.141157
500858471	Chemotaxis protein CheC	0.0464238	0.327022	0.877513	0.0537728	0.285393
Cell cycle control, cell division, chromosome partitioning
500858308	Rod shape-determining protein*	-0.308662	-0.686852	-0.817597	-0.479057	0.0596795
495632860	MULTISPECIES: septation protein spoVG	-0.00796051	-0.661058	-0.391078	-0.381116	0.227404
500859623	Sporulation protein	0.160156	0.323429	0.775054	0.247738	0.387544
500858367	Dihydropteridine reductase*	-0.550092	0.212608	0.999123	-0.096901	0.0836252
