# Supplementary material for: Alteration of Proteomes in First-Generation Cultures of Bacillus pumilus Spores Exposed to Outer Space
Source: mSystems. 2019 Jun 11;4(4):e00195-19. doi: 10.1128/mSystems.00195-19 (PMC6561321; doi:10.1128/mSystems.00195-19)
Supplement: TABLE S3 [file mSystems.00195-19-st003.xlsx]

## Sheet: B pumilus 
Accession	Description	p-value	56T-2	183T-1	40T-5	168T-5
754202910	ABC transporter ATP-binding protein [Bacillus pumilus]	0.000471744	0.236368	0.243493	0.282722	0.194047
754202809	geranylgeranylglyceryl/heptaprenylglyceryl phosphate synthase [Bacillus pumilus]	0.000562313	-0.137135	-0.277648	0.0457966	-0.152314
500859854	transcriptional regulator [Bacillus pumilus]	0.000725926	-0.37158	-0.432076	-0.608512	-0.346596
500857672	non-ribosomal peptide synthetase [Bacillus pumilus]	0.00119926	0.730187	0.839584	1.15705	0.920034
500860097	ATP-dependent helicase [Bacillus pumilus]	0.00169584	0.154365	-0.0154781	0.252505	-0.260264
754201614	ABC transporter permease [Bacillus pumilus]	0.00172791	0.980067	0.248554	0.351202	0.228465
489310542	MULTISPECIES: DNA replication initiation control protein YabA [Bacillus]	0.00202645	0.36479	0.112537	-0.199495	0.192518
500857858	hypothetical protein [Bacillus pumilus]	0.00250775	-0.624367	-0.807972	-1.04766	-1.00022
500860837	hypothetical protein [Bacillus pumilus]	0.00353534	-0.0636146	-0.0462354	-0.0912896	0.185586
500857667	thioesterase [Bacillus pumilus]	0.00426945	0.8345	1.03963	1.57482	0.667906
500858559	hypothetical protein [Bacillus pumilus]	0.0045111	0.104766	0.20818	0.311019	0.143544
489304493	MULTISPECIES: ECF RNA polymerase sigma factor SigM [Bacillus]	0.0045171	0.0550329	0.347816	0.517785	0.53542
500860712	cytochrome aa3 quinol oxidase subunit II [Bacillus pumilus]	0.00495221	-0.0104939	0.25985	0.203527	0.197846
489304165	MULTISPECIES: cell division protein FtsZ [Bacillus]	0.00534279	0.0905957	-0.167699	0.0503531	0.129081
489305504	MULTISPECIES: HPr kinase/phosphorylase [Bacillus]	0.00566468	0.252401	0.27228	0.394628	0.126336
500860218	DNA-directed RNA polymerase subunit delta [Bacillus pumilus]	0.00568148	-0.00697769	0.293498	0.0286913	0.124996
489309344	adenine phosphoribosyltransferase [Bacillus pumilus]	0.00642844	-0.0676446	-0.262384	0.086082	-0.106152
500858695	uroporphyrinogen-III synthase [Bacillus pumilus]	0.00658382	0.0723348	0.0349895	0.00996571	-0.102888
500861010	restriction endonuclease [Bacillus pumilus]	0.00712263	0.259315	0.295041	0.184482	0.462615
754201741	hypothetical protein [Bacillus pumilus]	0.00764457	0.704649	0.773103	0.666604	0.706693
500859367	bifunctional oligoribonuclease/PAP phosphatase NrnA [Bacillus pumilus]	0.00814673	0.0976161	-0.139489	-0.21455	-0.133032
500860709	rod shape-determining protein RodA [Bacillus pumilus]	0.00903111	0.0884668	-0.00106279	0.259026	0.0656438
500859577	NADH-dependent alcohol dehydrogenase [Bacillus pumilus]	0.0092239	-0.280189	-0.351801	-0.260039	-0.173151
500857159	cell division protein DIVIC [Bacillus pumilus]	0.0119808	-0.0367969	0.247193	0.519201	0.150762
500859200	DUF1510 domain-containing protein [Bacillus pumilus]	0.0123415	0.272042	0.402225	0.632142	-0.0336432
500858195	MarR family transcriptional regulator [Bacillus pumilus]	0.0130249	-0.0500825	-0.262612	-0.0360769	-0.33233
500858329	MULTISPECIES: translational GTPase TypA [Bacillus]	0.0141193	0.159975	0.031218	0.312599	0.134896
500857229	hypothetical protein [Bacillus pumilus]	0.0142595	-0.100966	-0.613184	-1.13528	-0.72938
500859836	MarR family transcriptional regulator [Bacillus pumilus]	0.0146431	0.244169	-0.0439592	0.456575	0.165741
489303423	CBS domain-containing protein [Bacillus pumilus]	0.0149982	-0.121604	-0.738375	-0.894691	-0.520164
500858437	ribosome biogenesis GTPase A [Bacillus pumilus]	0.0152375	0.0580956	-0.0366667	0.144487	0.174829
500859414	hypothetical protein [Bacillus pumilus]	0.0153034	-0.175572	-0.13532	-0.211554	-0.0318392
500859389	MarR family transcriptional regulator [Bacillus pumilus]	0.0165612	1.12061	0.122394	0.309899	-0.0824117
500858482	PolC-type DNA polymerase III [Bacillus pumilus]	0.0172644	0.112023	0.176962	0.189876	0.165365
500857668	3-hydroxybutyryl-CoA dehydrogenase [Bacillus pumilus]	0.0174685	0.550422	0.801132	0.741272	0.55236
500857276	rhodanese domain-containing protein [Bacillus pumilus]	0.0181511	0.0544594	-0.392339	0.0380556	0.136857
500860857	ABC transporter ATP-binding protein [Bacillus pumilus]	0.0183518	0.349413	0.368804	0.558023	0.487162
500859319	electron transfer flavoprotein subunit beta [Bacillus pumilus]	0.0209205	-0.559963	-0.979161	-1.46453	-0.924897
500858880	chemotaxis protein [Bacillus pumilus]	0.021662	0.13349	0.10852	0.241953	0.314596
500858930	3,4-dihydroxy-2-butanone-4-phosphate synthase [Bacillus pumilus]	0.0221409	-0.166806	-0.359257	-0.498386	0.0632772
500857170	para-aminobenzoate synthase [Bacillus pumilus]	0.0224865	0.0746341	-0.0322477	0.123937	0.199861
500857757	type 1 glutamine amidotransferase [Bacillus pumilus]	0.0230235	-0.59619	-0.843622	-1.17298	-0.726311
500858402	uroporphyrinogen-III C-methyltransferase [Bacillus pumilus]	0.0240854	0.29675	0.126981	0.192211	0.337308
500857452	hypothetical protein [Bacillus pumilus]	0.0247583	0.198183	0.276041	0.227316	0.161329
500857769	radical SAM/CxCxxxxC motif protein YfkAB [Bacillus pumilus]	0.024819	0.0473794	-0.162154	-0.21107	-0.0348584
754203045	hypothetical protein [Bacillus pumilus]	0.0252263	-0.442803	-0.391694	-0.355458	-0.282203
500859396	septation ring formation regulator EzrA [Bacillus pumilus]	0.0259644	0.236175	0.358065	0.431867	0.260155
500858234	acireductone dioxygenase [Bacillus pumilus]	0.0275672	0.000700571	0.47542	0.0342077	0.0114495
500859460	macrolide ABC transporter permease [Bacillus pumilus]	0.028557	0.23236	0.123104	0.14539	0.146021
500858854	3-methyl-2-oxobutanoate hydroxymethyltransferase [Bacillus pumilus]	0.0295111	-0.0268471	0.340824	0.462622	0.272415
500858688	(Fe-S)-binding protein [Bacillus pumilus]	0.0302274	-0.638604	-0.930747	-1.14026	-1.1954
736654013	MULTISPECIES: phosphate ABC transporter ATP-binding protein [Bacillus]	0.0302919	0.385239	0.448231	1.17115	0.618166
500859431	cysteine synthase A [Bacillus pumilus]	0.0304034	0.790676	0.732912	0.726003	0.81626
500859500	isochorismate synthase [Bacillus pumilus]	0.0304388	-0.194709	-0.247876	0.146014	0.05007
500858434	ribosome maturation factor RimM [Bacillus pumilus]	0.0305616	0.436211	0.211121	0.373742	0.347914
1173251601	nucleotidyltransferase domain-containing protein [Bacillus pumilus]	0.0307763	-0.0586373	0.0325265	0.110816	-0.187959
754202463	hydrolase [Bacillus pumilus]	0.034292	-0.150906	-0.4135	-0.917867	-0.481858
500858705	nitrite reductase large subunit [Bacillus pumilus]	0.0343819	0.174181	0.0900417	0.262369	0.452804
500859222	MULTISPECIES: Rrf2 family transcriptional regulator [Bacillus]	0.0343993	0.755222	0.755085	1.07981	0.632243
500857631	hypothetical protein [Bacillus pumilus]	0.0353599	-0.254859	0.019327	-0.0560554	-0.00125532
489307634	cytochrome aa3 quinol oxidase subunit I [Bacillus pumilus]	0.0362688	-0.0590391	0.228894	0.0901604	0.395393
500859037	MULTISPECIES: elongation factor P [Bacillus]	0.0366614	-0.105104	-0.145411	0.156073	0.126686
500858617	MarR family transcriptional regulator [Bacillus pumilus]	0.0368402	0.470326	0.392905	0.519843	0.415291
500858062	ABC transporter permease [Bacillus pumilus]	0.0369309	0.368684	0.434647	0.372144	0.329298
500859476	phytoene desaturase [Bacillus pumilus]	0.0373553	0.143705	0.218958	-0.272497	0.125611
500857304	amidase [Bacillus pumilus]	0.0385087	0.198291	-0.255145	-0.521691	-0.18085
500859303	metallophosphoesterase [Bacillus pumilus]	0.0386444	0.260123	-0.00940798	0.0587783	-0.149433
500860381	YwgA family protein [Bacillus pumilus]	0.0413796	0.382296	0.0273467	1.10386	0.484933
500859856	aspartate ammonia-lyase [Bacillus pumilus]	0.0427394	-0.573598	-0.682805	-0.683989	-0.697875
489304312	MULTISPECIES: peroxiredoxin [Bacillus]	0.0435047	-0.16461	0.110011	-0.383412	-0.162889
489309100	D-aminoacyl-tRNA deacylase [Bacillus pumilus]	0.0438219	-0.244651	0.328121	0.177481	-0.0193985
500857670	acyl carrier protein [Bacillus pumilus]	0.0438716	0.542728	0.894159	1.56835	0.810665
500859415	MULTISPECIES: DUF948 domain-containing protein [Bacillus]	0.0439079	-0.0859457	0.203137	-0.11219	0.203589
489306649	MULTISPECIES: anti-sigma regulatory factor [Bacillus]	0.0447731	-0.283632	-0.19787	-0.432891	-0.157919
500859377	signal peptide peptidase SppA [Bacillus pumilus]	0.0451672	0.413839	0.569374	0.483267	0.316295
754201768	PTS sugar transporter [Bacillus pumilus]	0.045227	0.0648421	-0.231195	-0.367256	-0.204944
1173251647	PDZ domain-containing protein [Bacillus pumilus]	0.0454574	0.323724	0.24217	0.271802	0.177973
500857671	acyl-CoA dehydrogenase [Bacillus pumilus]	0.0457016	0.665409	1.10056	1.21253	0.890676
500859608	cysteine hydrolase [Bacillus pumilus]	0.04657	0.124149	0.0596196	-0.373825	-0.117146
500860143	ribose 5-phosphate isomerase B [Bacillus pumilus]	0.0470879	0.285516	0.2001	0.11297	0.00486746
500859691	MULTISPECIES: acyl-CoA dehydrogenase [Bacillus]	0.0483292	-0.278484	-0.312052	-0.885725	-0.577699
500860848	LacI family transcriptional regulator [Bacillus pumilus]	0.0483708	-0.127917	-0.223822	-0.00914789	-0.100434
500857502	alpha-ketoacid dehydrogenase subunit beta [Bacillus pumilus]	0.0484061	-0.6251	-2.09402	-3.43891	-2.57468
500857687	ATP-binding protein [Bacillus pumilus]	0.0485925	-0.149269	-0.478099	-0.437426	-0.281757
500857503	2-oxo acid dehydrogenase subunit E2 [Bacillus pumilus]	0.0488759	-0.691307	-1.96365	-2.76031	-2.17148
500857470	C4-dicarboxylate ABC transporter [Bacillus pumilus]	0.0501738	-0.117702	-0.124935	-0.600042	-0.406064
500859674	hypothetical protein [Bacillus pumilus]	0.0503828	0.452323	0.0196094	-0.237863	0.0358888
500857743	nitric oxide synthase oxygenase [Bacillus pumilus]	0.0510024	-0.146711	0.18135	0.0345411	-0.0296311
500858446	HslU--HslV peptidase ATPase subunit [Bacillus pumilus]	0.0523219	0.0867398	0.154101	0.343136	0.166949
500858832	MULTISPECIES: cell division regulator GpsB [Bacillales]	0.0524217	0.193605	0.340806	0.451242	0.201147
500859324	endonuclease MutS2 [Bacillus pumilus]	0.0535682	0.0567713	0.00818962	0.163031	0.172967
500860804	PTS beta-glucoside transporter subunit EIIBCA [Bacillus pumilus]	0.0543413	-0.259229	-0.377818	-0.740456	-0.235187
500859347	hypothetical protein [Bacillus pumilus]	0.0544483	-0.205243	-0.0481858	-0.185971	0.456678
500859318	electron transfer flavoprotein subunit alpha/FixB family protein [Bacillus pumilus]	0.0557221	-0.518258	-0.86258	-1.32709	-0.912755
500858397	orotate phosphoribosyltransferase [Bacillus pumilus]	0.0557704	-0.4404	-0.449564	-0.77601	-0.628351
489304408	MULTISPECIES: phospho-N-acetylmuramoyl-pentapeptide-transferase [Bacillus]	0.0558057	-0.161487	-0.168833	-0.0897385	-0.166653
500857455	tartrate dehydrogenase [Bacillus pumilus]	0.0558963	-0.750348	-1.279	-1.69461	-0.967518
500859678	cysteine desulfurase [Bacillus pumilus]	0.0560512	0.0903072	-0.165815	-0.23129	-0.120343
754202259	DUF1002 domain-containing protein [Bacillus pumilus]	0.0562473	0.566516	0.724554	0.518207	0.534565
500861316	VOC family protein [Bacillus pumilus]	0.0562628	0.111677	-0.00388783	0.0261597	-0.243342
500858523	DNA mismatch repair protein MutS [Bacillus pumilus]	0.0564406	0.105362	0.0204664	0.0616731	0.149449
500857707	hypothetical protein [Bacillus pumilus]	0.0565777	0.116072	0.150079	0.554101	-0.194903
500858443	type I DNA topoisomerase [Bacillus pumilus]	0.056895	0.111073	0.103221	0.137293	0.179225
500858660	MarR family transcriptional regulator [Bacillus pumilus]	0.0588118	-0.0504636	0.0722283	0.153982	-0.106524
500858070	cardiolipin synthase [Bacillus pumilus]	0.0588194	0.0717813	0.331898	0.242445	0.00169866
489304740	flagellar hook-basal body complex protein FliE [Bacillus pumilus]	0.0593903	-0.381832	-0.254723	0.031438	-0.268096
500858308	rod shape-determining protein [Bacillus pumilus]	0.0596795	-0.308662	-0.686852	-0.817597	-0.479057
500858578	NAD(P)-dependent oxidoreductase [Bacillus pumilus]	0.0597584	-0.371558	-0.497011	-0.569146	-0.320686
489303646	MULTISPECIES: dihydrolipoyl dehydrogenase [Bacillus]	0.0602128	0.115221	0.277153	0.0873088	0.133792
500858435	tRNA (guanosine(37)-N1)-methyltransferase TrmD [Bacillus pumilus]	0.0604374	0.013579	0.0600925	0.287057	0.096582
500860702	PTS sugar transporter [Bacillus pumilus]	0.0608384	-0.00213032	-0.283336	-0.232639	-0.267061
500859497	1,4-dihydroxy-2-naphthoyl-CoA synthase [Bacillus pumilus]	0.060931	0.165445	0.240846	0.266627	0.120555
500857554	pyridoxal 5'-phosphate synthase lyase subunit PdxS [Bacillus pumilus]	0.0611705	-0.0038326	-0.595898	-1.00663	-0.504957
500857948	transcriptional regulator [Bacillus pumilus]	0.0613362	0.0595222	-0.122407	-0.259039	-0.0812915
500858808	PBS lyase [Bacillus pumilus]	0.0616535	-0.0665239	-0.119791	0.0357154	0.155377
489310492	MULTISPECIES: ribose-phosphate pyrophosphokinase [Bacillus]	0.0617719	0.420714	-0.106767	0.256685	0.0492902
500858763	nitroreductase family protein [Bacillus pumilus]	0.061861	0.0552039	0.115818	-0.1907	0.0186811
500857182	MULTISPECIES: dna integrity scanning protein disa [Bacillus]	0.0621339	0.050638	-0.0356003	-0.133189	-0.156025
500858393	carbamoyl-phosphate synthase (glutamine-hydrolyzing) large subunit [Bacillus pumilus]	0.0630785	-0.485494	-0.559698	-0.89874	-0.774286
500859896	ornithine--oxo-acid transaminase [Bacillus pumilus]	0.0631258	-0.215929	-1.43024	-2.65517	-1.55591
500857438	LamB/YcsF family protein [Bacillus pumilus]	0.0650869	0.0971939	0.248159	-0.200887	0.0178053
500857956	penicillin-binding protein 1F [Bacillus pumilus]	0.0652435	0.154716	0.350948	0.370002	0.126379
500859005	2-oxo acid dehydrogenase subunit E2 [Bacillus pumilus]	0.0661933	0.11914	0.269169	0.356864	0.219227
489309246	MULTISPECIES: NAD kinase [Bacillus]	0.0663078	-0.312888	-0.222833	-0.658229	-0.541999
500857501	acetoin:2,6-dichlorophenolindophenol oxidoreductase subunit alpha [Bacillus pumilus]	0.0667825	-0.397493	-1.83517	-3.13526	-2.44667
500859373	class I SAM-dependent methyltransferase [Bacillus pumilus]	0.0675271	0.0321164	-0.18947	-0.0713235	0.0408731
500857303	peptidase S8 [Bacillus pumilus]	0.0677882	-0.0629465	-0.302417	0.230024	-0.265876
500859907	acetyltransferase [Bacillus pumilus]	0.0680328	0.554358	0.596784	0.711635	0.522366
500857816	regulatory protein RecX [Bacillus pumilus]	0.0684328	0.168597	0.174908	0.16642	0.128195
489306062	DNA-binding response regulator [Bacillus pumilus]	0.0686368	0.0501683	-0.164319	0.0778417	0.00782785
489304233	MULTISPECIES: Asp23/Gls24 family envelope stress response protein [Bacillus]	0.0700629	0.221721	0.219388	0.221206	0.0625908
500858664	PTS fructose transporter subunit IIC [Bacillus pumilus]	0.0701185	0.271486	-0.133867	-0.330776	-0.0606931
500858794	photosynthetic protein synthase I [Bacillus pumilus]	0.0708622	0.0593107	-0.187116	-0.450538	-0.120954
500859496	2-succinylbenzoate-CoA ligase [Bacillus pumilus]	0.07141	0.541486	0.29413	0.164559	0.303512
500859461	ABC transporter ATP-binding protein [Bacillus pumilus]	0.0719731	0.107245	0.0909608	0.37369	0.00497303
500857287	alpha-mannosidase [Bacillus pumilus]	0.0720497	-0.617397	-0.823042	-1.70236	-1.05924
754201907	proteinase inhibitor [Bacillus pumilus]	0.0724756	-0.312712	-0.526038	-1.06033	-0.481226
500859007	dihydrolipoyl dehydrogenase [Bacillus pumilus]	0.0728848	0.225831	0.533211	0.206773	0.255254
754202905	ABC transporter permease [Bacillus pumilus]	0.0735192	0.156201	0.203915	0.13616	0.193628
500858729	TetR/AcrR family transcriptional regulator [Bacillus pumilus]	0.0735701	-0.0421592	-0.467801	-0.363285	-0.0556916
500857220	chromosome partitioning protein ParA [Bacillus pumilus]	0.0740343	-0.20557	-0.488928	-0.479781	-0.254374
500860073	LytR family transcriptional regulator [Bacillus pumilus]	0.0741167	0.131573	-0.24072	0.608769	0.0282361
500859617	type VII secretion protein EsaA [Bacillus pumilus]	0.0742344	0.533843	0.627232	0.345851	0.557289
500860667	heme-dependent peroxidase [Bacillus pumilus]	0.074755	0.16071	0.220455	-0.0155482	0.203261
500858521	tRNA (N6-isopentenyl adenosine(37)-C2)-methylthiotransferase MiaB [Bacillus pumilus]	0.0751439	0.164459	0.180619	0.2429	0.201015
500859044	transcriptional regulator MntR [Bacillus pumilus]	0.076918	-0.0312933	0.0933585	0.437872	0.0557666
500857465	DUF2247 domain-containing protein [Bacillus pumilus]	0.0771855	-0.0871066	0.211478	0.161574	0.0719608
1173251624	penicillin-binding protein [Bacillus pumilus]	0.0772577	-0.165067	-0.247142	0.195533	-0.237125
500858581	lactate utilization protein C [Bacillus pumilus]	0.0776011	0.283441	-0.0436055	-0.269863	-0.0461218
500857586	MoxR family ATPase [Bacillus pumilus]	0.0783835	0.100653	0.0827953	0.460404	0.198656
500858545	hypothetical protein [Bacillus pumilus]	0.0784164	0.0462751	0.29171	0.786487	0.443329
500858975	hypothetical protein [Bacillus pumilus]	0.079465	0.0375057	0.00849995	-0.553218	-0.347613
500858342	hypothetical protein [Bacillus pumilus]	0.0802346	-0.223572	-0.48182	-0.761139	-0.568269
500859651	lipoyl synthase [Bacillus pumilus]	0.0805281	0.420431	0.325331	0.293946	0.20332
500857290	PTS glucose transporter subunit IIA [Bacillus pumilus]	0.0811037	-0.959657	-1.06256	-1.77076	-0.907103
500860853	beta-galactosidase [Bacillus pumilus]	0.0817596	-0.000202375	0.22953	-0.427322	-0.126507
500858220	protease HtpX [Bacillus pumilus]	0.0820063	0.0332132	0.207398	0.906616	0.261899
500858430	signal recognition particle-docking protein FtsY [Bacillus pumilus]	0.082782	0.0327836	0.030364	0.141932	0.169058
500858751	dihydrolipoyllysine-residue succinyltransferase [Bacillus pumilus]	0.0829187	-0.362495	-0.676288	-1.26408	-0.809733
500857905	catalase [Bacillus pumilus]	0.0832984	-0.393119	-0.534961	-1.29676	-0.843927
500857423	NAD-dependent succinate-semialdehyde dehydrogenase [Bacillus pumilus]	0.0833438	0.0187869	0.158269	-0.178753	-0.0386664
500858207	magnesium transporter [Bacillus pumilus]	0.0834411	0.340919	0.370036	0.256557	0.418321
500858367	dihydropteridine reductase [Bacillus pumilus]	0.0836252	-0.550092	0.212608	0.999123	-0.096901
500858925	segregation/condensation protein A [Bacillus pumilus]	0.0837176	-0.0768502	0.0292238	0.739782	0.0526796
500860018	membrane protein [Bacillus pumilus]	0.0839511	0.0151658	-0.137829	0.135588	0.0460685
500859581	DUF1871 domain-containing protein [Bacillus pumilus]	0.0840777	-0.0472414	0.198101	1.02538	0.3411
500859693	3-hydroxyacyl-CoA dehydrogenase [Bacillus pumilus]	0.0847673	-0.281152	-0.68519	-1.3605	-0.736215
500858746	MULTISPECIES: hypothetical protein [Bacillus]	0.0849813	-0.229202	-0.30869	-0.0133655	0.310635
500858519	L-threonine 3-dehydrogenase [Bacillus pumilus]	0.0850319	-0.29057	-1.30451	-2.3052	-1.60753
489303315	heme A synthase [Bacillus pumilus]	0.0854019	0.0630495	0.184022	0.229097	0.297446
500858079	NAD kinase [Bacillus pumilus]	0.0854381	-0.0323877	0.0985101	0.0870257	-0.05637
639683478	MULTISPECIES: DUF965 domain-containing protein [Bacillus]	0.0856413	-0.111717	-0.132204	0.0736228	-0.0498446
500858420	L-serine ammonia-lyase, iron-sulfur-dependent, subunit beta [Bacillus pumilus]	0.0857145	0.075205	0.164655	0.355013	0.125206
500858492	bifunctional riboflavin kinase/FAD synthetase [Bacillus pumilus]	0.0862647	0.0428276	-0.156356	-0.251604	-0.0133615
500859587	penicillin-binding protein [Bacillus pumilus]	0.0865509	0.00202641	0.0763276	0.380853	0.148471
500860058	carbohydrate ABC transporter substrate-binding protein [Bacillus pumilus]	0.0872299	-0.580577	-2.52784	-3.20624	-2.87912
754201778	2',3'-cyclic-nucleotide 2'-phosphodiesterase [Bacillus pumilus]	0.0875401	0.178998	0.214298	0.0397062	0.337234
500859111	MULTISPECIES: endoribonuclease YbeY [Bacillus]	0.0877743	0.121809	0.228265	0.362403	0.0728379
500858731	AraC family transcriptional regulator [Bacillus pumilus]	0.0882128	-0.484275	-0.674999	-0.618488	-0.396061
489303797	MULTISPECIES: HslU--HslV peptidase proteolytic subunit [Bacillus]	0.0886323	0.346659	0.538106	0.159196	0.264277
500859261	rod shape-determining protein MreC [Bacillus pumilus]	0.0896395	-0.22403	-0.00324454	-0.0220517	0.0820103
500857138	DNA polymerase III subunit delta' [Bacillus pumilus]	0.0912547	0.0406347	0.233133	0.204506	0.0160273
500857749	DUF4309 domain-containing protein [Bacillus pumilus]	0.0923755	-0.20887	-1.02246	-0.735002	-0.920887
500858927	DUF309 domain-containing protein [Bacillus pumilus]	0.0935828	0.470015	0.242429	0.440627	0.123248
500859866	hypothetical protein [Bacillus pumilus]	0.0940114	0.181524	0.275963	0.189542	0.310216
500858312	MULTISPECIES: TrkA family potassium uptake protein [Bacillus]	0.0940596	-0.132421	-0.123395	-0.484651	-0.35354
500857139	MULTISPECIES: stage 0 sporulation protein [Bacillus]	0.0949551	0.173029	-0.0491356	-0.00417035	-0.146301
500858770	MULTISPECIES: purine-nucleoside phosphorylase [Bacillus]	0.0953374	0.170928	0.354977	0.219648	0.131103
500857811	transcriptional regulator [Bacillus pumilus]	0.0963589	0.3792	0.546308	0.71918	0.434557
489308567	BrxA/BrxB family bacilliredoxin [Bacillus pumilus]	0.096713	-0.231614	-0.388228	0.167477	0.0268301
489308628	glutathione peroxidase [Bacillus pumilus]	0.0974057	-0.0344768	-0.218991	-0.327804	-0.00258029
500858287	TlpA family protein disulfide reductase [Bacillus pumilus]	0.09772	0.014716	-0.14073	0.0695306	-0.0267162
500858396	orotidine-5'-phosphate decarboxylase [Bacillus pumilus]	0.0978072	-0.556499	-0.496331	-0.822404	-0.633545
754202744	hypothetical protein [Bacillus pumilus]	0.0989031	-0.482169	-0.655064	0.451899	-0.515904
500857715	penicillin-binding transpeptidase domain-containing protein [Bacillus pumilus]	0.0990657	0.154715	0.35261	0.429782	0.199453
754203028	undecaprenyl-diphosphate phosphatase [Bacillus pumilus]	0.0991234	0.0245939	0.353219	0.248234	-0.119585
500857504	dihydrolipoyl dehydrogenase [Bacillus pumilus]	0.100045	-0.769551	-1.81579	-2.65176	-2.27613
500859107	MULTISPECIES: glycine--tRNA ligase subunit alpha [Bacillus]	0.10022	0.035184	-0.162914	-0.149592	-0.0715412
500857311	VOC family protein [Bacillus pumilus]	0.100541	-0.37003	-0.00637091	-0.579172	-0.1893
500858979	ribonuclease [Bacillus pumilus]	0.101559	-0.170045	0.202852	-0.127363	0.0212529
500857971	histidine phosphatase family protein [Bacillus pumilus]	0.101569	-0.110329	-0.106479	-0.0516972	0.31127
500860040	UTP--glucose-1-phosphate uridylyltransferase [Bacillus pumilus]	0.101933	0.07664	-0.161886	0.43839	0.089543
500859397	histidinol-phosphatase [Bacillus pumilus]	0.102143	-0.183465	0.0921966	-0.18066	-0.0364438
494764122	MULTISPECIES: transcription termination/antitermination protein NusA [Bacillus]	0.102379	0.183977	0.0609548	0.0409099	0.111709
500859197	cysteine synthase family protein [Bacillus pumilus]	0.102629	-0.106995	-0.315692	-0.0427619	-0.118255
500860228	ABC transporter ATP-binding protein [Bacillus pumilus]	0.103447	0.0243658	0.374313	0.520951	0.0361609
500857400	amino acid ABC transporter ATP-binding protein [Bacillus pumilus]	0.103732	0.198007	-0.0968555	-0.0832807	-0.266231
754202134	6-phospho-beta-glucosidase [Bacillus pumilus]	0.103778	-0.483331	-0.277451	-0.379014	-0.0848865
500857415	aspartate kinase [Bacillus pumilus]	0.104139	-0.127781	-0.222139	-0.13879	-0.194461
500857676	hypothetical protein [Bacillus pumilus]	0.104291	0.667818	0.735895	0.662034	0.841111
500859281	MULTISPECIES: ATP-dependent Clp protease ATP-binding subunit ClpX [Bacillus]	0.10465	0.243237	0.241803	0.469915	0.320097
500857244	RidA family protein [Bacillus pumilus]	0.105735	-0.23408	-0.162419	-0.327583	-0.284089
489304513	MULTISPECIES: ribonuclease Y [Bacillus]	0.106605	0.0102316	-0.0952281	-0.0612605	-0.128408
500859511	DinB family protein [Bacillus pumilus]	0.106608	-0.159461	0.0921771	0.334718	0.26078
500859366	MULTISPECIES: hypothetical protein [Bacillus]	0.106868	0.694547	0.338512	1.38948	1.30883
500858391	dihydroorotase [Bacillus pumilus]	0.10712	-0.679264	-0.386172	-1.04236	-0.80988
500857637	phosphoribosylaminoimidazolesuccinocarboxamide synthase [Bacillus pumilus]	0.107342	0.296316	0.201623	0.363467	0.140328
754201551	dihydroneopterin aldolase [Bacillus pumilus]	0.107611	-0.117449	-0.000784184	0.136828	0.0368488
500859777	ABC transporter substrate-binding protein [Bacillus pumilus]	0.107697	0.061472	0.0583255	0.246217	0.110237
500858365	undecaprenyldiphospho-muramoylpentapeptide beta-N- acetylglucosaminyltransferase [Bacillus pumilus]	0.109491	0.066168	0.11257	-0.132896	-0.0263074
500860074	Cof-type HAD-IIB family hydrolase [Bacillus pumilus]	0.109551	-0.0922977	-0.226538	-0.164454	-0.027701
489308651	trp RNA-binding attenuation protein MtrB [Bacillus pumilus]	0.109954	0.117697	-0.268284	-0.0238029	0.0113422
489306684	MULTISPECIES: co-chaperone GroES [Bacillus]	0.111026	-0.0230558	0.219253	-0.251366	-0.0678445
500857289	PTS fructose transporter subunit IIB [Bacillus pumilus]	0.111527	-1.24667	-1.81918	-1.98979	-1.138
500857673	polyketide synthase [Bacillus pumilus]	0.113373	0.789724	0.812792	0.626682	0.8118
500859207	endolytic transglycosylase MltG [Bacillus pumilus]	0.113381	0.123331	0.462797	0.319797	0.218645
500859411	bifunctional 3-deoxy-7-phosphoheptulonate synthase/chorismate mutase [Bacillus pumilus]	0.113549	-0.0439122	-0.335353	-0.426194	-0.234309
489309459	MULTISPECIES: 30S ribosomal protein S7 [Bacillus]	0.113638	0.0118547	-0.10865	0.146569	0.138271
500857363	proline dehydrogenase [Bacillus pumilus]	0.114524	-0.0539655	-0.811624	-1.98741	-1.88401
500859327	MULTISPECIES: cell division protein ZapA [Bacillus]	0.114608	-0.140259	-0.0459254	0.218332	0.0670638
500857285	transcription antiterminator [Bacillus pumilus]	0.115716	-0.446046	-0.704168	-1.01445	-0.438497
500859944	arylamine N-acetyltransferase [Bacillus pumilus]	0.117761	0.065762	-0.145479	-0.0495846	-0.0664462
500858827	carboxypeptidase M32 [Bacillus pumilus]	0.117924	0.18885	0.464293	0.177892	0.148498
500860711	cytochrome aa3 quinol oxidase subunit III [Bacillus pumilus]	0.118332	-0.202766	0.209478	0.0332654	-0.00236782
494765283	MULTISPECIES: ArsR family transcriptional regulator [Bacillus]	0.118525	0.0363939	0.147442	0.104024	-0.206433
500858727	DUF4166 domain-containing protein [Bacillus pumilus]	0.119587	0.218487	0.471345	0.492612	0.413358
500860715	UDP-glucose 4-epimerase GalE [Bacillus pumilus]	0.119674	0.0217281	0.187923	-0.0999936	-0.110974
500858352	PDZ domain-containing protein [Bacillus pumilus]	0.120033	0.113562	0.295313	0.458956	0.305363
500857213	N-acetyltransferase [Bacillus pumilus]	0.120352	-0.0187439	-0.0982148	-0.385691	-0.133634
500860755	NADP-specific glutamate dehydrogenase [Bacillus pumilus]	0.120973	-0.00681091	0.599886	0.920733	0.316178
500859825	DNA-binding response regulator [Bacillus pumilus]	0.1214	0.403731	0.174999	0.2421	0.235103
500857953	amidohydrolase [Bacillus pumilus]	0.122763	0.0905278	0.0238124	-0.360191	-0.179659
489308416	MULTISPECIES: alpha-ketoacid dehydrogenase subunit beta [Bacillus]	0.123023	0.073806	0.364627	0.327865	0.202542
500860774	riboflavin biosynthesis protein RibD [Bacillus pumilus]	0.124059	-0.0890289	-0.139845	-0.040304	-0.136733
500857167	MULTISPECIES: redox-regulated molecular chaperone Hsp33 [Bacillus]	0.124242	-0.0950214	-0.287778	-0.180289	-0.21013
500858117	sialate O-acetylesterase [Bacillus pumilus]	0.124791	0.209846	0.372004	-0.0509516	0.0374215
500858424	phosphate acyltransferase [Bacillus pumilus]	0.124923	0.273599	-0.164392	0.137077	0.222357
500858167	pyrroline-5-carboxylate reductase [Bacillus pumilus]	0.124929	0.30506	0.0124021	0.175192	0.107893
500857976	alanine racemase [Bacillus pumilus]	0.125028	0.0840861	-0.00783856	-0.264469	0.00805014
500859393	tRNA 4-thiouridine(8) synthase ThiI [Bacillus pumilus]	0.12607	-0.0132477	0.163691	0.0497965	0.05583
500857449	general stress protein [Bacillus pumilus]	0.126203	-0.292239	-0.207872	-0.958488	-0.503995
489304538	MULTISPECIES: competence protein ComG [Bacillus]	0.128458	-0.513505	-0.46473	-0.313824	-0.349283
500859473	S-adenosylmethionine synthase [Bacillus pumilus]	0.129344	-0.0267168	-0.169125	-0.316498	-0.128797
500858631	pentapeptide repeat-containing protein [Bacillus pumilus]	0.129382	0.345873	0.225109	0.0760367	0.165427
754202776	DNA topoisomerase (ATP-hydrolyzing) subunit B [Bacillus pumilus]	0.129479	0.10816	0.0929343	0.312765	0.117507
754201747	hybrid non-ribosomal peptide synthetase/type I polyketide synthase [Bacillus pumilus]	0.129739	0.944638	0.886867	0.800629	0.901162
500859692	acetyl-CoA acetyltransferase [Bacillus pumilus]	0.130031	0.231181	-0.544918	-1.03036	-0.726151
1173251617	enoyl-CoA hydratase [Bacillus pumilus]	0.130109	-0.0127297	-0.586386	-1.30975	-0.815689
500859300	hypothetical protein [Bacillus pumilus]	0.13051	0.457374	0.500696	0.768847	0.160688
494760901	MULTISPECIES: 30S ribosomal protein S10 [Bacteria]	0.130536	-0.250317	-0.582241	-0.0607072	0.0852682
500858811	homoserine O-succinyltransferase [Bacillus pumilus]	0.130618	0.153477	0.0704609	-0.0960483	0.056471
500857288	PTS fructose transporter subunit IIC [Bacillus pumilus]	0.130981	-0.556258	-0.483127	-1.49326	-0.717369
500857445	choloylglycine hydrolase [Bacillus pumilus]	0.132321	-0.0191175	-0.651526	-0.93597	-0.745592
754202772	chromosome partitioning protein ParB [Bacillus pumilus]	0.132635	0.0431155	0.184186	0.580363	-0.00962651
500857230	penicillin binding protein PBP4B [Bacillus pumilus]	0.133434	0.623813	-0.354825	-0.712008	-0.502614
500858364	UDP-N-acetylmuramoyl-L-alanine--D-glutamate ligase [Bacillus pumilus]	0.134478	0.071974	-0.109085	-0.146812	0.0346268
500858752	2-oxoglutarate dehydrogenase subunit E1 [Bacillus pumilus]	0.134537	-0.165128	-0.345705	-1.00017	-0.665701
500860814	type 1 glutamine amidotransferase domain-containing protein [Bacillus pumilus]	0.13469	-0.0598748	0.0635052	-0.444411	-0.108921
500858852	aspartate 1-decarboxylase [Bacillus pumilus]	0.135149	0.259969	0.426081	0.405183	0.287082
500857344	L-lactate permease [Bacillus pumilus]	0.13521	0.193638	0.665243	0.759733	0.479206
500858355	GNAT family N-acetyltransferase [Bacillus pumilus]	0.135819	-0.135465	-0.588323	-1.2945	-0.760129
500859492	adhesin [Bacillus pumilus]	0.136266	-0.082768	0.500387	0.310598	0.0827324
500857228	DUF1343 domain-containing protein [Bacillus pumilus]	0.136684	0.596101	-0.0708668	-0.652043	-0.310219
500858506	GntR family transcriptional regulator [Bacillus pumilus]	0.137042	0.18234	0.350119	0.423385	0.129639
1173251650	threonylcarbamoyl-AMP synthase [Bacillus pumilus]	0.138594	0.0538693	-0.108472	-0.0337122	0.0201813
500859406	acetate--CoA ligase [Bacillus pumilus]	0.138816	-0.130655	-0.852636	-1.76273	-1.23802
754201850	universal stress protein [Bacillus pumilus]	0.141157	1.32833	0.662214	0.663976	0.437207
500860046	CDP-glycerol glycerophosphotransferase family protein [Bacillus pumilus]	0.141178	0.0631216	0.198651	0.106207	0.219784
489307328	nitrogen regulatory PII [Bacillus pumilus]	0.141642	-0.453913	-0.59823	-0.485857	-0.503635
500857985	LytR family transcriptional regulator [Bacillus pumilus]	0.142399	-0.0968737	-0.393144	0.439947	0.165273
500858901	hypothetical protein [Bacillus pumilus]	0.143096	-0.079045	-0.205214	-0.362445	-0.212315
500858197	nucleoside deaminase [Bacillus pumilus]	0.143528	0.315892	0.518866	0.216015	0.357922
754202969	prephenate dehydrogenase [Bacillus pumilus]	0.144412	-0.197768	-0.0937806	-0.26801	-0.0136804
500857941	hypothetical protein [Bacillus pumilus]	0.144695	-0.736645	-1.16374	-0.963753	-0.535253
500857558	deoxynucleoside kinase [Bacillus pumilus]	0.146505	0.0279793	-0.0823502	0.114222	0.0276163
500859869	ribonuclease R [Bacillus pumilus]	0.146533	0.124933	0.117669	-0.0650348	-0.0209483
500859620	PucR family transcriptional regulator [Bacillus pumilus]	0.147762	-0.100274	-0.203753	-0.420562	-0.341084
500858387	RluA family pseudouridine synthase [Bacillus pumilus]	0.148059	0.04699	-0.157073	-0.0310547	0.102921
754202756	hypothetical protein [Bacillus pumilus]	0.148126	0.1385	0.292177	0.370055	0.0365369
500860006	protein translocase subunit SecA [Bacillus pumilus]	0.148494	0.188224	0.0377671	0.398607	0.198069
500857410	MmgE/PrpD family protein [Bacillus pumilus]	0.148821	0.342477	0.107794	0.0214763	0.207874
500857580	hypothetical protein [Bacillus pumilus]	0.149121	-0.258849	-0.203416	-1.54562	-0.952731
500859316	excinuclease ABC subunit C [Bacillus pumilus]	0.150527	-0.194159	-0.182962	-0.477756	-0.059225
500858267	RDD family protein [Bacillus pumilus]	0.151196	-0.131086	0.191936	0.406057	0.312842
500858254	transcription antiterminator [Bacillus pumilus]	0.152044	-0.316596	-0.575658	0.184415	0.0302595
754202169	glycolate oxidase subunit GlcD [Bacillus pumilus]	0.153422	-0.697218	-1.33597	-1.68136	-1.45017
500859117	UPF0365 family protein [Bacillus pumilus]	0.153504	0.16446	0.228431	0.228191	0.117617
754201800	hypothetical protein [Bacillus pumilus]	0.154104	-0.699386	-0.159747	-0.0814746	-0.249336
500859349	glyceraldehyde-3-phosphate dehydrogenase [Bacillus pumilus]	0.154399	0.113443	-0.813016	-1.84571	-0.664098
489304254	MULTISPECIES: MarR family transcriptional regulator [Bacillus]	0.154571	0.176212	0.158162	0.304308	0.0664052
500859236	tRNA preQ1(34) S-adenosylmethionine ribosyltransferase-isomerase QueA [Bacillus pumilus]	0.155942	0.00542512	-0.153325	-0.178161	0.0101132
500857472	two-component system response regulator [Bacillus pumilus]	0.156462	-0.171878	-0.389249	-0.692996	-0.462648
500859080	phosphate-binding protein [Bacillus pumilus]	0.157683	0.347428	0.80462	0.729862	0.478178
489309585	MULTISPECIES: DNA-directed RNA polymerase subunit alpha [Bacillus]	0.158642	0.0295076	0.0275365	0.111029	0.164225
500857684	purine nucleosidase [Bacillus pumilus]	0.159012	-0.0124188	-0.0835405	-0.502296	-0.129588
754203121	LysR family transcriptional regulator [Bacillus pumilus]	0.159213	-0.0199649	0.324094	0.0894569	0.144382
500858510	MULTISPECIES: MarR family transcriptional regulator [Bacillus]	0.160342	0.0420732	0.19109	0.238647	0.0298862
495618633	MULTISPECIES: glycerol-3-phosphate cytidylyltransferase [Bacillus]	0.160523	0.222467	-0.660312	-0.706128	-0.408567
500858284	2,3,4,5-tetrahydropyridine-2,6-dicarboxylate N-acetyltransferase [Bacillus pumilus]	0.16121	-0.0977763	-0.283966	-0.11161	-0.0446999
500859196	cystathionine gamma-synthase [Bacillus pumilus]	0.161474	-0.029662	-0.211134	-0.196526	-0.133291
754202077	8-amino-7-oxononanoate synthase [Bacillus pumilus]	0.161895	0.00251717	-0.999555	-1.89797	-1.347
500859374	thiol peroxidase [Bacillus pumilus]	0.162079	0.240205	0.128464	0.0562059	-0.000532565
500858778	lysine 2,3-aminomutase [Bacillus pumilus]	0.16212	-0.0331846	-0.800937	-1.34611	-1.08719
500860127	formate dehydrogenase [Bacillus pumilus]	0.162731	-0.101179	-0.846503	-1.51848	-0.947244
500859968	prolipoprotein diacylglyceryl transferase [Bacillus pumilus]	0.162811	0.294081	0.367987	0.551136	0.239849
500858915	PAS domain-containing sensor histidine kinase [Bacillus pumilus]	0.163913	0.137921	0.21769	0.296723	0.147676
500859187	iron-containing alcohol dehydrogenase [Bacillus pumilus]	0.165299	-0.157571	-0.0592574	-0.373964	-0.208355
500857234	arginase [Bacillus pumilus]	0.165478	-0.264986	-0.606026	-1.22521	-0.835674
500858612	DNA topoisomerase IV subunit B [Bacillus pumilus]	0.165641	0.0231613	-0.0463053	0.227694	0.0299219
489309468	MULTISPECIES: glutamine--fructose-6-phosphate transaminase (isomerizing) [Bacillus]	0.1661	-0.126171	-1.02234	-0.235458	-0.75964
500857862	hypothetical protein [Bacillus pumilus]	0.16625	0.290604	0.356602	0.556446	0.322408
500860866	glycerate kinase [Bacillus pumilus]	0.16628	-0.0549084	-0.481364	-0.471799	-0.290791
500858579	lactate utilization protein A [Bacillus pumilus]	0.167515	0.064866	-0.133443	-0.275759	-0.0447948
500859025	bifunctional methylenetetrahydrofolate dehydrogenase/methenyltetrahydrofolate cyclohydrolase [Bacillus pumilus]	0.167762	0.0788637	0.0816755	0.214106	0.0539327
500859048	aminomethyltransferase [Bacillus pumilus]	0.167884	-0.0325939	-0.811137	-1.40216	-0.719172
500859604	hypothetical protein [Bacillus pumilus]	0.168202	0.172095	0.253002	0.540622	0.279253
495621484	MULTISPECIES: citrate synthase [Bacillus]	0.170163	-0.124974	-0.774815	-1.58936	-0.98978
489309864	MULTISPECIES: hypothetical protein [Bacillus]	0.170318	-0.0975736	-0.291032	0.236851	-0.0573597
500857345	LacI family transcriptional regulator [Bacillus pumilus]	0.170497	0.26002	0.154461	0.126845	-0.0214827
500857364	L-glutamate gamma-semialdehyde dehydrogenase [Bacillus pumilus]	0.170628	0.0893676	-1.04958	-2.22978	-1.89268
500859064	STAS domain-containing protein [Bacillus pumilus]	0.17098	-0.384322	-0.272087	-0.228381	-0.327691
500859969	N-acetylglucosamine-6-phosphate deacetylase [Bacillus pumilus]	0.171563	0.442075	0.35396	-0.0149619	0.187434
500857286	fructokinase [Bacillus pumilus]	0.1719	-0.511941	-1.07984	-1.57037	-0.811486
500859421	YtoQ family protein [Bacillus pumilus]	0.172785	0.0180561	0.155257	-0.08885	0.0192135
500860101	MULTISPECIES: beta-hydroxyacyl-ACP dehydratase [Bacillus]	0.173006	-0.00609923	0.230637	0.00709579	0.0162247
500858423	transcription factor FapR [Bacillus pumilus]	0.1735	0.0218662	0.103603	0.540829	0.216866
500859354	DNA-binding response regulator [Bacillus pumilus]	0.173554	0.03253	-0.106398	0.285073	0.280966
500858493	30S ribosomal protein S15 [Bacillus pumilus]	0.173877	-0.193209	-0.48504	-0.714348	-0.212466
489307117	MULTISPECIES: uracil phosphoribosyltransferase [Bacillus]	0.173903	-0.208411	-0.279468	0.0826151	0.0227042
500858491	tRNA pseudouridine(55) synthase TruB [Bacillus pumilus]	0.174325	0.390443	0.125785	0.0222733	0.248283
500859009	Glu/Leu/Phe/Val dehydrogenase [Bacillus pumilus]	0.174744	0.127356	0.393692	0.315416	0.159098
500858704	nitrite reductase (NAD(P)H) small subunit [Bacillus pumilus]	0.17525	0.0209388	0.0948393	0.717577	0.491053
500857382	non-ribosomal peptide synthetase [Bacillus pumilus]	0.17531	0.0157214	-0.0239488	0.0806964	0.134136
500861349	tRNA uridine-5-carboxymethylaminomethyl(34) synthesis enzyme MnmG [Bacillus pumilus]	0.1756	-0.00780502	-0.2733	-0.11359	-0.200213
500857536	LLM class flavin-dependent oxidoreductase [Bacillus pumilus]	0.17633	0.043283	-0.355728	-0.27318	-0.0925934
500858208	hypothetical protein [Bacillus pumilus]	0.176485	-0.013701	-0.394354	-0.189649	-0.14789
500860751	PTS sugar transporter subunit IIB [Bacillus pumilus]	0.17683	-0.894585	-0.963372	-1.59584	-0.470935
500859661	alanine--glyoxylate aminotransferase family protein [Bacillus pumilus]	0.177005	0.343469	0.482212	0.402902	0.378417
500858757	bacillithiol biosynthesis deacetylase BshB2 [Bacillus pumilus]	0.177233	-0.0104011	-0.16356	-0.260308	-0.152093
500857854	DUF2262 domain-containing protein [Bacillus pumilus]	0.177373	0.0974231	0.178248	0.211079	0.314958
500858453	flagellum-specific ATP synthase FliI [Bacillus pumilus]	0.17783	-0.0232465	-0.149397	0.0197577	-0.00658849
500859076	hypothetical protein [Bacillus pumilus]	0.177876	-0.318021	-0.619723	-0.0364918	-0.0650355
489306733	MULTISPECIES: mRNA interferase EndoA [Bacillus]	0.178427	0.0300058	-0.118693	0.20519	0.0435093
500858421	L-serine ammonia-lyase, iron-sulfur-dependent, subunit alpha [Bacillus pumilus]	0.178427	0.00351985	0.0589266	0.346596	-0.0350021
500858878	3-dehydroquinate synthase [Bacillus pumilus]	0.178993	-0.130224	-0.248772	-0.21583	-0.257787
500860658	hypothetical protein [Bacillus pumilus]	0.179593	0.370564	0.368327	0.224221	0.380043
500860707	LLM class flavin-dependent oxidoreductase [Bacillus pumilus]	0.180172	0.0226886	-0.346058	-0.43028	-0.0524434
489308480	MULTISPECIES: MoxR family ATPase [Bacillus]	0.181717	-0.31154	-0.221496	0.326907	-0.0483222
754202179	LLM class flavin-dependent oxidoreductase [Bacillus pumilus]	0.181889	-0.268518	-0.336083	-0.199824	-0.0885231
500859231	protein translocase subunit SecDF [Bacillus pumilus]	0.182517	-0.0251946	0.294439	0.221011	-0.0217648
500857751	aspartate aminotransferase family protein [Bacillus pumilus]	0.182714	-0.0955457	0.143559	1.13288	0.36125
1173251609	dihydrofolate reductase [Bacillus pumilus]	0.182993	-0.119447	-0.606269	-0.990111	-0.327179
500859559	gfo/Idh/MocA family oxidoreductase [Bacillus pumilus]	0.183088	-0.0215326	-0.331615	-0.809297	-0.264974
500858370	cell division protein FtsA [Bacillus pumilus]	0.183292	0.205303	-0.0211261	0.106314	0.115613
500858473	hypothetical protein [Bacillus pumilus]	0.183822	-0.152539	-0.059623	0.123545	0.0271156
500859814	uronate isomerase [Bacillus pumilus]	0.184998	-0.108331	-0.149088	-0.788445	-0.526394
754202779	N-acetyltransferase [Bacillus pumilus]	0.185061	0.153412	0.196706	0.276603	0.465588
489308577	MULTISPECIES: lipoate--protein ligase family protein [Bacillus]	0.185093	-0.0592515	0.190413	-0.147235	-0.0580825
500861039	PhzF family phenazine biosynthesis protein [Bacillus pumilus]	0.185525	0.0749545	0.162572	-0.110562	0.0609235
500858494	polyribonucleotide nucleotidyltransferase [Bacillus pumilus]	0.186268	0.00300893	0.118623	0.248371	0.095848
500858889	GTPase Der [Bacillus pumilus]	0.186363	0.135341	0.0466734	0.0415394	0.0961945
500858474	MULTISPECIES: elongation factor Ts [Bacillus]	0.186371	-0.0543183	0.0279913	0.229663	0.00604324
489307548	ribonuclease P protein component [Bacillus pumilus]	0.186571	-0.062772	-0.0428619	0.176187	0.038066
500858788	MarR family transcriptional regulator [Bacillus pumilus]	0.187404	0.0475362	0.233571	0.232471	0.131058
500857685	diacylglycerol kinase [Bacillus pumilus]	0.187492	0.040168	-0.106616	-0.237947	0.0786233
500857726	ABC transporter ATP-binding protein [Bacillus pumilus]	0.187567	0.114549	-0.0587914	0.103167	0.17777
500859334	M42 family peptidase [Bacillus pumilus]	0.187802	0.230011	0.473665	0.253263	0.137656
754201841	anti-sigma-M factor [Bacillus pumilus]	0.188121	-0.202054	-0.0775965	0.0158572	-0.0374956
500861306	MBL fold metallo-hydrolase [Bacillus pumilus]	0.188316	0.21129	-0.19906	-0.192042	0.00851702
500859071	glucokinase [Bacillus pumilus]	0.188626	0.0553786	-0.21368	-0.403366	-0.182937
500858730	MBL fold metallo-hydrolase [Bacillus pumilus]	0.188801	-0.00754017	0.190463	0.114618	-0.19793
500860714	UDP-glucose--hexose-1-phosphate uridylyltransferase [Bacillus pumilus]	0.189147	0.0855258	-0.113918	-0.50472	-0.305543
500859123	MULTISPECIES: 50S ribosomal protein L11 methyltransferase [Bacillus]	0.189208	-0.132356	0.0560735	0.229185	-0.0848362
500859429	hypothetical protein [Bacillus pumilus]	0.189832	0.18609	0.18351	0.181653	0.275806
500858414	serine/threonine-protein phosphatase [Bacillus pumilus]	0.190371	0.0527798	-0.206467	-0.26241	0.0629327
500857124	chromosomal replication initiator protein DnaA [Bacillus pumilus]	0.190919	0.167576	-0.0856557	-0.107854	-0.0286107
500858861	hypothetical protein [Bacillus pumilus]	0.191555	0.184585	0.077185	0.471631	0.0495793
489307596	flagellar hook-basal body protein [Bacillus pumilus]	0.191653	-0.249556	-0.163934	0.178138	-0.290366
500859093	metal ABC transporter ATP-binding protein [Bacillus pumilus]	0.192283	-0.0416411	0.15821	0.49519	0.191367
500858879	chorismate synthase [Bacillus pumilus]	0.192558	-0.256452	-0.38276	-0.395892	-0.256052
489306913	MULTISPECIES: phosphoribosylformylglycinamidine synthase subunit PurS [Bacillus]	0.192757	0.197729	0.121162	0.517728	0.144224
754201711	hypothetical protein [Bacillus pumilus]	0.192851	-0.00113932	-0.0415541	0.214771	0.0332741
489309127	DUF2536 domain-containing protein [Bacillus pumilus]	0.192854	0.231918	0.525659	0.330708	0.377479
500859340	HAD family hydrolase [Bacillus pumilus]	0.192888	0.121225	0.112498	0.31152	0.226599
500858851	ATP-dependent helicase DinG [Bacillus pumilus]	0.192961	0.00874293	0.235128	0.187912	0.0672379
500858706	glutamate synthase subunit beta [Bacillus pumilus]	0.19371	0.24802	0.552127	0.59244	0.676727
500860731	thiamine phosphate synthase [Bacillus pumilus]	0.193719	0.0160264	0.0662813	0.162226	0.0339168
500857281	glycoside hydrolase family 1 protein [Bacillus pumilus]	0.194436	-0.0493782	0.145887	-0.301177	-0.0595369
500859028	acetyl-CoA carboxylase biotin carboxylase subunit [Bacillus pumilus]	0.194966	0.366456	0.0980493	0.219935	0.163479
754201723	hypothetical protein [Bacillus pumilus]	0.195088	0.125246	-0.0533864	-0.231937	0.0735333
754201594	aldo/keto reductase [Bacillus pumilus]	0.195106	-0.0886091	-0.342002	-0.523771	-0.141963
500857895	glycerol-3-phosphate responsive antiterminator [Bacillus pumilus]	0.195873	0.0986263	0.468203	0.52788	0.0674519
489304636	MULTISPECIES: succinate--CoA ligase subunit alpha [Bacillus]	0.196603	-0.0857953	-0.563367	-1.16768	-0.540529
500858747	aldehyde dehydrogenase family protein [Bacillus pumilus]	0.196754	-0.0882393	-0.465834	-1.45532	-0.580185
500858311	gamma-glutamylcyclotransferase [Bacillus pumilus]	0.197195	0.330777	0.0878169	0.344559	0.262198
500858868	3-phosphoshikimate 1-carboxyvinyltransferase [Bacillus pumilus]	0.197332	-0.336689	-0.153202	-0.0743678	-0.240095
500857932	transcriptional regulator [Bacillus pumilus]	0.198538	-0.322044	0.0380054	-0.443764	0.00134341
500857724	MerR family transcriptional regulator [Bacillus pumilus]	0.198658	-0.0569662	0.0103656	0.548856	0.153982
489309635	MULTISPECIES: hypothetical protein [Bacillus]	0.198683	-0.254165	0.0653347	0.293421	-0.112525
500859849	metal ABC transporter ATP-binding protein [Bacillus pumilus]	0.199154	0.213099	-0.328672	-0.403315	-0.193495
500859329	phenylalanine--tRNA ligase subunit beta [Bacillus pumilus]	0.201552	0.00686593	0.0676023	0.00840595	-0.00249748
500857966	lipoate--protein ligase A [Bacillus pumilus]	0.201802	0.0272548	-0.155283	-0.32698	-0.123913
500858707	glutamate synthase large subunit [Bacillus pumilus]	0.202119	0.19595	0.436552	0.55581	0.555353
500858427	acyl carrier protein [Bacillus pumilus]	0.202735	-0.112959	0.220643	0.305121	0.606853
489303411	cytochrome (ubi)quinol oxidase subunit III [Bacillus pumilus]	0.203213	-0.295662	-0.569989	-1.52472	-1.17022
500859883	N-acetyltransferase [Bacillus pumilus]	0.203476	-0.0742978	-0.346618	-0.596102	-0.792329
754203118	aldose epimerase [Bacillus pumilus]	0.203482	-0.0872829	-0.0738456	-0.322257	-0.107683
500857962	aminopeptidase [Bacillus pumilus]	0.204216	0.275234	0.407108	0.320194	0.169
489307730	hypothetical protein [Bacillus pumilus]	0.20444	-0.116603	0.0794066	0.381213	0.199148
500857480	D-alanine--D-alanine ligase [Bacillus pumilus]	0.205181	-0.260552	-0.471095	-0.397981	-0.171632
500859625	cytosol aminopeptidase [Bacillus pumilus]	0.206066	0.0356576	0.434392	0.225389	0.112875
500858403	sirohydrochlorin chelatase [Bacillus pumilus]	0.206589	0.277198	0.327754	0.263286	0.212803
500857569	tRNA (adenosine(37)-N6)-threonylcarbamoyltransferase complex transferase subunit TsaD [Bacillus pumilus]	0.206616	-0.0421578	-0.0746637	0.163124	0.130221
489248331	MULTISPECIES: 50S ribosomal protein L16 [Bacillus]	0.206739	0.0648431	-0.0836709	0.224756	0.182576
500858917	c-type cytochrome biogenesis protein CcsB [Bacillus pumilus]	0.206888	-0.0408307	0.0644941	-0.47716	-0.170797
500860748	6-phospho-beta-glucosidase [Bacillus pumilus]	0.206915	-0.270717	-0.148308	-0.885959	-0.276081
500859474	MULTISPECIES: phosphoenolpyruvate carboxykinase (ATP) [Bacillus]	0.207046	0.375463	-0.831919	-1.78775	-0.959789
500859224	tRNA threonylcarbamoyladenosine dehydratase [Bacillus pumilus]	0.207786	-0.0445065	-0.242345	0.0314348	-0.232383
500858103	GNAT family N-acetyltransferase [Bacillus pumilus]	0.2081	0.159169	-0.121502	0.0927188	0.100652
500857730	general stress protein [Bacillus pumilus]	0.208223	-0.625527	-0.344745	-0.527959	-0.32596
500859320	enoyl-CoA hydratase [Bacillus pumilus]	0.209343	-0.0942642	0.00565132	-0.463175	-0.171081
500858104	hypothetical protein [Bacillus pumilus]	0.210275	-0.0681567	-0.136627	-0.166903	-0.107928
754202974	rRNA pseudouridine synthase [Bacillus pumilus]	0.210837	0.0835502	-0.141806	-0.0597771	-0.0664735
500860029	UDP-glucose 4-epimerase [Bacillus pumilus]	0.210857	0.247054	0.128045	0.212978	0.520016
500859322	long-chain fatty acid--CoA ligase [Bacillus pumilus]	0.211606	-0.0620796	-0.677188	-1.38554	-0.756015
500857833	DUF402 domain-containing protein [Bacillus pumilus]	0.211932	-0.113065	-0.182844	-0.338968	-0.131181
500857872	HlyD family secretion protein [Bacillus pumilus]	0.212349	-0.599393	-0.486794	-0.517359	-0.175772
489309076	MULTISPECIES: septum site-determining protein MinD [Bacillus]	0.212565	0.0983962	-0.122897	-0.214323	-0.115472
500857647	putative beta-lysine N-acetyltransferase [Bacillus pumilus]	0.21263	0.297886	-0.196844	-0.823594	-0.201591
500860914	transcription antiterminator BglG [Bacillus pumilus]	0.212718	-0.469414	-0.747981	-0.669305	-0.378877
500857669	hypothetical protein [Bacillus pumilus]	0.212917	0.536919	0.609474	0.499951	0.636985
500859905	nickel ABC transporter, nickel/metallophore periplasmic binding protein [Bacillus pumilus]	0.213229	-0.636212	-0.299087	0.172146	-0.313225
500857573	MULTISPECIES: twin-arginine translocase TatA/TatE family subunit [Bacillus]	0.213251	-0.000449768	-0.529141	-0.586508	-0.155457
500858877	chorismate mutase [Bacillus pumilus]	0.213264	-0.330993	0.0906811	-0.0540995	-0.114589
500858431	MULTISPECIES: putative DNA-binding protein [Bacillus]	0.213511	-0.163368	-0.147829	-0.107949	-0.223026
500861333	NAD(P)H:quinone oxidoreductase [Bacillus pumilus]	0.213969	-0.0267497	-0.199598	-0.354682	-0.271797
500857930	hypothetical protein [Bacillus pumilus]	0.214347	-0.0932271	-0.164782	-0.514793	-0.229281
500858603	aconitate hydratase AcnA [Bacillus pumilus]	0.214958	0.17331	-0.555876	-1.4548	-0.855017
500858392	carbamoyl-phosphate synthase small subunit [Bacillus pumilus]	0.215469	-0.664537	-0.714084	-0.82525	-0.673594
500857275	oxidoreductase [Bacillus pumilus]	0.215484	0.110917	0.15648	-0.243057	-0.0700452
500858718	molybdopterin oxidoreductase family protein [Bacillus pumilus]	0.215732	0.2816	0.446006	0.0260532	0.119466
500859842	aldo/keto reductase [Bacillus pumilus]	0.216051	-0.160038	0.00258682	-0.391032	-0.0684435
500858251	heavy metal translocating P-type ATPase [Bacillus pumilus]	0.217046	0.316819	0.358448	0.620612	0.290411
500857135	thymidylate kinase [Bacillus pumilus]	0.217587	-0.0419973	-0.215864	0.141542	0.101106
500858895	cytidylate kinase [Bacillus pumilus]	0.218662	0.0676227	-0.0520992	0.105386	0.130497
500858978	aminotransferase [Bacillus pumilus]	0.21936	-0.118488	-0.0582413	0.148711	0.0406048
489306043	ribosomal subunit interface protein [Bacillus pumilus]	0.219938	-0.217797	-0.577455	-0.168716	0.0481122
500858517	TIGR00282 family metallophosphoesterase [Bacillus pumilus]	0.220177	0.0112584	0.251523	0.331835	0.0216587
500858192	transcriptional regulator [Bacillus pumilus]	0.220968	0.131552	-0.122284	-0.375691	-0.20758
500857308	MULTISPECIES: MarR family transcriptional regulator [Bacillus]	0.221846	0.0982464	0.24922	0.883701	-0.00415182
500858460	flagellar basal body-associated protein FliL [Bacillus pumilus]	0.222507	-0.452254	-0.528965	1.08148	-0.436563
500859982	phosphotransferase [Bacillus pumilus]	0.222647	0.418447	-0.464184	-1.17243	-0.656375
500859568	nitronate monooxygenase [Bacillus pumilus]	0.222834	0.226331	-0.155074	-0.575661	0.117887
500859192	formaldehyde dehydrogenase, glutathione-independent [Bacillus pumilus]	0.223021	0.207799	0.0115182	-0.348855	-0.111632
500857702	6-phospho-beta-glucosidase [Bacillus pumilus]	0.223793	0.27908	-0.0296588	-0.368881	-0.215547
489308143	MULTISPECIES: transcriptional repressor [Bacillus]	0.224506	0.101387	0.23499	0.181322	0.0680287
500857798	rhamnogalacturonan acetylesterase [Bacillus pumilus]	0.224568	0.115997	-0.168582	-0.794991	-0.367982
500859022	polyprenyl synthetase family protein [Bacillus pumilus]	0.224616	-0.0816898	0.214935	0.120429	-0.0206187
500858592	LexA repressor [Bacillus pumilus]	0.224768	-0.375067	-0.51519	0.0484136	-0.211235
489303831	MULTISPECIES: stage V sporulation protein S [Bacillus]	0.225246	-0.199155	-1.07858	-0.454179	-0.499067
489308070	peptidylprolyl isomerase [Bacillus pumilus]	0.225426	0.0768915	0.184918	0.532318	0.130791
500859416	UDP-N-acetylmuramate--L-alanine ligase [Bacillus pumilus]	0.22576	0.24534	0.11775	0.153717	0.137733
489309092	MULTISPECIES: Holliday junction resolvase RuvX [Bacillus]	0.225899	-0.443491	-0.538083	0.0391119	-0.0763829
500858441	MULTISPECIES: succinyl-CoA ligase subunit beta [Bacillus]	0.226412	0.227539	-0.353956	-0.928562	-0.597352
500857689	PD-(D/E)XK motif protein [Bacillus pumilus]	0.226452	0.170159	0.0205871	0.0454347	0.0971333
500860752	PTS fructose transporter subunit IIA [Bacillus pumilus]	0.226714	-0.0461217	-0.509152	-0.831192	-0.704927
500859078	phosphate ABC transporter ATP-binding protein [Bacillus pumilus]	0.226896	0.267362	0.678207	1.83881	0.0322393
500859924	hypothetical protein [Bacillus pumilus]	0.227138	-0.188745	-0.317377	1.00246	-0.250112
500857559	deoxyguanosine kinase [Bacillus pumilus]	0.227307	0.0330979	0.0142142	0.303633	0.182029
495632860	MULTISPECIES: septation protein spoVG [Bacillus]	0.227404	-0.00796051	-0.661058	-0.391078	-0.381116
500860141	MULTISPECIES: serine hydroxymethyltransferase [Bacillus]	0.228254	0.391564	-0.0343457	-0.00943228	0.191776
500858947	phosphopentomutase [Bacillus pumilus]	0.228373	-0.0663345	-0.00766518	-0.406515	-0.147154
500858219	DUF1836 domain-containing protein [Bacillus pumilus]	0.229032	0.125393	0.457761	0.911526	0.0431152
500858294	molybdenum cofactor biosynthesis protein MoaE [Bacillus pumilus]	0.229231	-0.0217775	0.296058	0.587772	0.240881
500858858	bacillithiol biosynthesis deacetylase BshB1 [Bacillus pumilus]	0.22954	-0.0584215	0.0409254	0.123758	-0.217106
500861339	MULTISPECIES: DUF951 domain-containing protein [Bacillus]	0.22989	-0.213456	-0.661452	-0.0700866	-0.086563
500858241	7-cyano-7-deazaguanine synthase QueC [Bacillus pumilus]	0.230884	0.208961	-0.0282268	0.248528	0.0557509
500858164	ring-cleaving dioxygenase [Bacillus pumilus]	0.23153	-0.0473292	0.114736	-0.00656414	-0.126878
500859128	coproporphyrinogen III oxidase [Bacillus pumilus]	0.232055	-0.132125	-0.304587	-0.247372	-0.265347
489308876	tRNA 2-thiouridine(34) synthase MnmA [Bacillus pumilus]	0.232303	-0.0895071	-0.246525	-0.280527	-0.0262653
494764710	MULTISPECIES: ATP-dependent Clp protease proteolytic subunit [Bacillus]	0.232417	-0.0219371	0.0283367	0.371752	0.0581817
500859047	glycine dehydrogenase [Bacillus pumilus]	0.232727	-0.122926	-0.561025	-1.19428	-0.586647
500858959	alpha/beta hydrolase [Bacillus pumilus]	0.232993	-0.011981	0.036059	-0.249714	0.141985
500857136	MULTISPECIES: hypothetical protein [Bacillus]	0.233128	0.0980178	0.0399683	-0.449857	-0.0428791
500859640	DUF1462 domain-containing protein [Bacillus pumilus]	0.233347	-0.257634	-0.137154	0.0103743	-0.115394
500857370	MBL fold metallo-hydrolase [Bacillus pumilus]	0.233372	0.320552	0.135843	-0.353027	-0.134851
500858024	hypothetical protein [Bacillus pumilus]	0.233379	-0.0471517	-0.0991848	-0.0112267	0.0450297
500859553	XRE family transcriptional regulator [Bacillus pumilus]	0.234088	-0.506207	-0.357058	0.00314605	-0.0975868
754202613	flavin reductase family protein [Bacillus pumilus]	0.23428	0.155794	-0.0396408	-0.152573	-0.265595
489310047	MULTISPECIES: ribosome silencing factor [Bacillus]	0.235107	-0.092734	0.100828	0.260173	0.0277976
500858965	hypothetical protein [Bacillus pumilus]	0.235305	0.0121105	-0.126327	0.439218	0.142199
489310560	RNA-binding S4 domain-containing protein [Bacillus pumilus]	0.235306	-0.531147	-1.02414	-0.176027	-0.200795
500857563	DNA polymerase III subunit gamma/tau [Bacillus pumilus]	0.235339	0.0765726	-0.00546246	-0.0382867	0.035623
754201533	toxic anion resistance protein TelA [Bacillus pumilus]	0.235575	0.0186078	0.131267	0.222591	-0.028237
500859052	spore coat protein [Bacillus pumilus]	0.236148	0.204646	0.297178	0.881337	0.170784
500858285	acetyldiaminopimelate deacetylase [Bacillus pumilus]	0.236627	-0.112823	0.177349	-0.0817853	-0.093701
500857638	phosphoribosylformylglycinamidine synthase subunit PurQ [Bacillus pumilus]	0.237892	0.160817	0.168853	0.173881	0.124566
500857935	DUF445 domain-containing protein [Bacillus pumilus]	0.239324	0.0945985	0.408446	0.382738	0.156765
500857663	hypothetical protein [Bacillus pumilus]	0.240327	0.126759	0.329267	0.364665	0.129514
500858429	chromosome segregation protein SMC [Bacillus pumilus]	0.240704	-0.0392025	0.0407519	0.494453	0.124242
1173251655	non-ribosomal peptide synthetase [Bacillus pumilus]	0.240705	0.566978	0.52052	0.430729	0.624672
500857448	NAD(P)-dependent oxidoreductase [Bacillus pumilus]	0.240896	-0.0801243	-0.577521	-0.789343	-0.729026
500858946	purine-nucleoside phosphorylase [Bacillus pumilus]	0.241102	-0.0863078	0.00893337	-0.344741	-0.229059
500860847	hypothetical protein [Bacillus pumilus]	0.241147	0.230178	0.30709	0.321374	0.249691
500858595	transketolase [Bacillus pumilus]	0.241753	0.0252472	0.114587	0.111579	0.046096
500860004	oligoendopeptidase [Bacillus pumilus]	0.241927	0.129844	0.413195	-0.0105982	0.095285
754202296	glycine dehydrogenase (aminomethyl-transferring) [Bacillus pumilus]	0.241999	0.146549	-0.320545	-1.05661	-0.535454
500859609	DUF1694 domain-containing protein [Bacillus pumilus]	0.242422	-0.247764	-0.0536831	1.06329	0.25152
754202379	hypothetical protein [Bacillus pumilus]	0.242902	0.136451	0.257364	0.0369861	0.0103093
500859199	SAM-dependent methyltransferase [Bacillus pumilus]	0.24297	-0.209166	0.18658	1.11859	0.142487
500859003	lipid kinase [Bacillus pumilus]	0.243192	0.0549654	-0.231013	-0.488431	-0.352437
489309756	MULTISPECIES: 30S ribosomal protein S5 [Bacillus]	0.243274	0.195003	0.121438	0.398049	0.20577
489310342	MULTISPECIES: hypothetical protein [Bacillus]	0.243415	0.0668341	0.189387	0.387521	0.203497
754202715	glycoside hydrolase family 1 protein [Bacillus pumilus]	0.243831	-0.27546	-0.739017	-1.10014	-0.428322
500861015	aryl-phospho-beta-D-glucosidase [Bacillus pumilus]	0.244158	-0.135286	-0.36631	-0.368872	-0.0908966
489309233	MULTISPECIES: preprotein translocase subunit YajC [Bacillus]	0.244272	-0.0802053	0.0927659	0.315202	-0.132087
500857165	ATP-dependent zinc metalloprotease FtsH [Bacillus pumilus]	0.244293	-0.0036014	-0.0292406	0.262389	0.113178
489310010	PhoH family protein [Bacillus pumilus]	0.245476	0.0816234	0.0400079	0.207208	0.141992
500859029	acetyl-CoA carboxylase biotin carboxyl carrier protein [Bacillus pumilus]	0.245591	0.130034	0.240215	0.304558	0.0940855
500859019	arginine repressor [Bacillus pumilus]	0.246033	-0.0490435	0.232467	0.415749	-0.00711494
1173251596	hypothetical protein [Bacillus pumilus]	0.246211	-0.196751	-0.426531	-0.530914	-0.201602
500858547	type I glutamate--ammonia ligase [Bacillus pumilus]	0.246708	-0.0814696	0.223365	-0.000348514	-0.0572026
500857555	pyridoxal 5'-phosphate synthase glutaminase subunit PdxT [Bacillus pumilus]	0.246796	0.303863	-0.412544	-0.634954	-0.306228
500859847	thioredoxin [Bacillus pumilus]	0.246799	0.149219	0.470682	0.696219	0.225023
500858359	ribosomal RNA small subunit methyltransferase H [Bacillus pumilus]	0.247716	-0.157497	0.0887406	0.412337	0.163612
500858850	hypothetical protein [Bacillus pumilus]	0.247774	-0.128726	-0.249057	0.0477589	0.124185
500859010	phosphate butyryltransferase [Bacillus pumilus]	0.248135	0.184378	0.320821	0.395945	0.147308
500858061	peptide ABC transporter substrate-binding protein [Bacillus pumilus]	0.248254	0.274424	0.484549	0.281625	0.118034
500857634	5-(carboxyamino)imidazole ribonucleotide mutase [Bacillus pumilus]	0.24857	-0.0408104	-0.160649	-0.289479	-0.00291872
500857359	carbon-nitrogen family hydrolase [Bacillus pumilus]	0.248907	0.277652	-0.12708	-0.308015	-0.070164
495617555	MULTISPECIES: stress protein [Bacillus]	0.249332	-0.056078	0.114507	-0.106479	-0.00418672
500857644	phosphoribosylamine--glycine ligase [Bacillus pumilus]	0.249645	0.1055	-0.0374873	-0.274509	-0.0433169
500860027	hypothetical protein [Bacillus pumilus]	0.249788	-0.0870478	0.274311	0.0212319	-0.105845
500857874	flavodoxin family protein [Bacillus pumilus]	0.25036	-0.379775	-0.176973	-0.450247	-0.500408
1173251636	Asp23/Gls24 family protein [Bacillus pumilus]	0.250569	0.188067	0.412945	0.435565	0.22817
500860865	phosphonoacetate hydrolase [Bacillus pumilus]	0.25074	0.0124013	0.388655	1.22425	0.462928
500858546	MerR family transcriptional regulator [Bacillus pumilus]	0.250916	0.157952	0.299681	0.726715	0.24537
500860151	peptide chain release factor 1 [Bacillus pumilus]	0.250968	0.00232719	-0.119371	0.0421168	0.116917
754202617	Lrp/AsnC family transcriptional regulator [Bacillus pumilus]	0.251681	0.145781	0.389978	0.527007	0.23317
500857651	acyl CoA:acetate/3-ketoacid CoA transferase subunit beta [Bacillus pumilus]	0.252373	-0.278575	-0.424623	-0.959017	-0.987714
500858544	GTPase HflX [Bacillus pumilus]	0.25269	-0.267508	-0.0144012	-0.263267	0.0164604
500857431	methyl-accepting chemotaxis protein [Bacillus pumilus]	0.25287	-0.0681282	-0.275104	-0.326915	-0.453418
754202278	type I pantothenate kinase [Bacillus pumilus]	0.254858	0.241201	0.0619583	0.0486841	-0.0357307
500859006	2-oxoisovalerate dehydrogenase subunit alpha [Bacillus pumilus]	0.255135	0.176118	0.260561	0.141866	0.0346614
500858182	N-acetyltransferase [Bacillus pumilus]	0.255691	0.422908	-0.470109	-0.839963	-0.402242
500859710	sensor histidine kinase [Bacillus pumilus]	0.2557	-0.11	-0.0882684	0.0127365	-0.0266592
500857910	peptidoglycan endopeptidase [Bacillus pumilus]	0.257255	-0.556871	-0.730984	-0.0591047	-0.837932
500859026	MULTISPECIES: N utilization substance protein B [Bacillus]	0.258112	0.083805	0.142222	0.431335	0.253105
500858943	anti-sigma F factor [Bacillus pumilus]	0.258628	-0.0347087	-0.400456	-0.0776785	-0.473638
500858894	30S ribosomal protein S1 [Bacillus pumilus]	0.259521	0.102581	0.254576	0.328934	0.120218
489303948	MULTISPECIES: ribosome maturation factor RimP [Bacillus]	0.260332	-0.0788165	0.220711	0.126269	0.0983835
500858616	NADH:flavin oxidoreductase/NADH oxidase [Bacillus pumilus]	0.260559	-0.352455	-0.168839	-0.299932	-0.37712
500858738	citrate synthase [Bacillus pumilus]	0.26179	0.227226	-0.687622	-1.33212	-0.902444
489305882	MULTISPECIES: sporulation regulator WhiA [Bacillus]	0.262024	0.114582	0.173082	0.312133	0.238254
500858340	cytochrome c oxidase subunit I [Bacillus pumilus]	0.262419	0.0275135	-0.307415	-1.3554	-0.653148
500857650	CoA transferase subunit A [Bacillus pumilus]	0.262444	0.522265	-0.505198	-1.93817	-1.33849
489307245	MULTISPECIES: response regulator [Bacillus]	0.263033	0.0231941	0.138854	0.503623	0.0748529
500858065	ABC transporter ATP-binding protein [Bacillus pumilus]	0.263224	0.129715	0.116156	0.0974473	0.144793
500859129	elongation factor 4 [Bacillus pumilus]	0.26347	0.11909	0.0578361	0.261455	0.210297
500859643	threonine synthase [Bacillus pumilus]	0.263517	0.267695	0.387187	0.184113	0.189933
489305682	MULTISPECIES: hypothetical protein [Bacillus]	0.263539	-0.44625	-0.43574	-0.430934	-0.0583348
500858671	aldehyde dehydrogenase family protein [Bacillus pumilus]	0.264247	0.00682147	-0.343085	-0.83149	-0.412148
500857748	DoxX family protein [Bacillus pumilus]	0.264359	-0.106125	0.112319	1.06191	0.178758
736653689	phosphatidylglycerophosphatase A [Bacillus pumilus]	0.264869	-0.195072	0.127221	0.419199	0.0181205
500860166	NAD-dependent malic enzyme [Bacillus pumilus]	0.265716	-0.0836274	-0.224521	0.0514655	0.0779374
500859537	phage portal protein [Bacillus pumilus]	0.265899	-0.173404	-0.822652	-0.24121	-0.526428
500859315	aspartate kinase [Bacillus pumilus]	0.26637	-0.118671	-0.221459	0.368329	-0.0714776
500858580	lactate utilization protein B [Bacillus pumilus]	0.266588	0.066671	-0.0535411	-0.234449	0.0265083
500859638	NAD(P)/FAD-dependent oxidoreductase [Bacillus pumilus]	0.26741	0.320257	0.140665	0.0156437	-0.0398028
500861310	peroxiredoxin [Bacillus pumilus]	0.267564	0.0660786	0.0882028	-0.497073	-0.193341
500857809	thioredoxin family protein [Bacillus pumilus]	0.26759	-0.0399922	-0.117754	-0.741885	-0.481292
500858027	DegV family protein [Bacillus pumilus]	0.268311	0.480972	0.114705	-0.100902	-0.0177145
489305928	flotillin [Bacillus pumilus]	0.268431	0.258379	0.35653	0.439022	0.210686
500860713	peptidase M24 [Bacillus pumilus]	0.268865	0.15617	0.0107805	-0.25491	-0.206213
754202196	general stress protein [Bacillus pumilus]	0.269444	-0.0593469	0.209865	-0.104689	-0.0281595
500858893	type 2 isopentenyl-diphosphate Delta-isomerase [Bacillus pumilus]	0.269673	0.200837	0.238328	0.520234	0.214282
500859593	BMP family ABC transporter substrate-binding protein [Bacillus pumilus]	0.270497	0.341781	0.360632	0.244203	0.121724
500859355	isocitrate dehydrogenase (NADP(+)) [Bacillus pumilus]	0.270868	0.134754	-0.179276	-0.544845	-0.216824
489304695	MULTISPECIES: 30S ribosomal protein S16 [Bacillus]	0.271341	-0.217567	-0.907459	-0.0353583	0.117918
500859413	bacillithiol system redox-active protein YtxJ [Bacillus pumilus]	0.27178	-0.428835	-0.106393	0.324138	-0.208033
500858558	tetratricopeptide repeat-containing protein [Bacillus pumilus]	0.271955	0.0260144	-0.129327	-0.522258	-0.180934
489304829	MULTISPECIES: cell division protein SepF [Bacillus]	0.272709	-0.25298	-0.447138	0.0162002	-0.0878288
500858449	MULTISPECIES: flagellar basal body rod protein FlgC [Bacillus]	0.273465	-0.359481	-0.0684193	0.209606	-0.184262
500860716	galactokinase [Bacillus pumilus]	0.273801	0.10755	-0.482917	-1.02583	-0.552024
500859992	NAD(P)H-dependent oxidoreductase [Bacillus pumilus]	0.274138	-0.0991724	0.148651	-0.195774	-0.0349876
500860819	nitroreductase family protein [Bacillus pumilus]	0.274153	-0.144293	-0.251482	0.221029	0.0659746
500858300	DeoR/GlpR transcriptional regulator [Bacillus pumilus]	0.274355	-0.179354	0.288608	0.278152	0.134695
500861020	GntR family transcriptional regulator [Bacillus pumilus]	0.274568	0.0567898	0.255008	0.72055	0.177443
500859418	DUF4479 domain-containing protein [Bacillus pumilus]	0.274724	-0.019964	0.0131419	0.397834	0.090246
500857428	PTS mannitol transporter subunit IICBA [Bacillus pumilus]	0.274777	-0.435513	-0.364952	-0.29023	-0.129494
500858407	YicC family protein [Bacillus pumilus]	0.276473	-0.0225139	0.0571841	0.197446	0.0902908
500858994	hypothetical protein [Bacillus pumilus]	0.276476	0.032686	0.308804	-0.0141286	0.0168424
500861352	OxaA precursor [Bacillus pumilus]	0.276631	0.0752644	0.364509	0.720108	0.115251
500859400	30S ribosomal protein S4 [Bacillus pumilus]	0.277145	0.130357	-0.08047	0.217473	0.211176
500857343	L-lactate dehydrogenase [Bacillus pumilus]	0.277318	0.209205	0.185828	0.806904	0.429614
500859125	molecular chaperone DnaK [Bacillus pumilus]	0.277331	-0.0405901	0.0104944	0.116226	0.052087
500859489	hypothetical protein [Bacillus pumilus]	0.277339	0.381887	0.186598	-0.139366	0.169275
500859180	amino acid ABC transporter substrate-binding protein [Bacillus pumilus]	0.277413	0.118723	0.227904	0.171725	0.358889
500859649	DUF86 domain-containing protein [Bacillus pumilus]	0.2775	0.159218	0.1793	0.310374	-0.0358817
489309599	MULTISPECIES: 30S ribosomal protein S13 [Bacillus]	0.277646	0.0757226	-0.0951534	0.174667	0.110405
500861347	nucleoid occlusion protein [Bacillus pumilus]	0.277809	-0.128799	-0.305365	-0.0948218	0.0968698
500857855	LTA synthase family protein [Bacillus pumilus]	0.278312	-0.153646	-0.430185	0.630134	0.357834
500860772	glyoxalase [Bacillus pumilus]	0.278724	-0.423996	-0.0138023	-0.0838819	-0.203131
500859283	tetratricopeptide repeat-containing protein [Bacillus pumilus]	0.279608	0.223834	0.385279	0.601698	0.351591
500858380	YggS family pyridoxal phosphate-dependent enzyme [Bacillus pumilus]	0.280785	0.0754683	-0.144069	-0.264158	0.0646911
500857143	methionine--tRNA ligase [Bacillus pumilus]	0.28126	0.221317	0.0624788	0.080701	0.172149
500858590	hypothetical protein [Bacillus pumilus]	0.281412	-0.810494	-0.907352	-0.0173168	-0.631464
500857300	N-acetyltransferase [Bacillus pumilus]	0.281483	-0.305428	-0.00242641	0.370861	-0.0931223
500858641	DNA-binding response regulator [Bacillus pumilus]	0.281582	-0.153997	-0.0717499	0.0743066	0.152829
489304549	MULTISPECIES: MarR family transcriptional regulator [Bacillus]	0.281601	-0.159567	-0.435428	-0.41825	-0.477659
500857897	glycerol kinase [Bacillus pumilus]	0.281761	-0.0528697	-0.309441	-0.525387	-0.152254
500858795	DegV family protein [Bacillus pumilus]	0.281998	0.0178705	-0.0484369	-0.0107709	-0.138787
500858305	heme ABC transporter ATP-binding protein [Bacillus pumilus]	0.28255	0.16308	-0.112145	-0.0695816	0.0584549
500858737	bifunctional 2-methylcitrate dehydratase/aconitate hydratase [Bacillus pumilus]	0.282981	0.435797	-0.420229	-1.2931	-0.825579
500860048	glucose-1-phosphate thymidylyltransferase [Bacillus pumilus]	0.283724	0.212341	0.36275	1.04828	0.514584
500858301	1-phosphofructokinase [Bacillus pumilus]	0.284063	-0.0656728	-0.0379032	0.342258	0.214116
500859014	tetratricopeptide repeat-containing protein [Bacillus pumilus]	0.284066	0.194774	-0.0831077	-0.677844	-0.362261
500857654	adenine deaminase [Bacillus pumilus]	0.284255	0.693324	0.383526	-0.0713041	0.426657
494765503	MULTISPECIES: menaquinol-cytochrome C reductase iron-sulfur subunit [Bacillus]	0.284605	0.107156	-0.921885	-1.09543	-0.75898
500859557	AI-2E family transporter [Bacillus pumilus]	0.284709	-0.00952123	0.352741	0.211812	0.0981634
500860012	carbon storage regulator [Bacillus pumilus]	0.284885	0.118021	-0.0126496	0.227358	0.0413152
500857674	polyketide synthase [Bacillus pumilus]	0.285013	0.878662	0.738939	0.556858	0.793296
500858471	chemotaxis protein CheC [Bacillus pumilus]	0.285393	0.0464238	0.327022	0.877513	0.0537728
500859621	alanine dehydrogenase [Bacillus pumilus]	0.285401	0.349875	-0.0303306	-0.858867	-0.267985
500857186	glutamate--tRNA ligase [Bacillus pumilus]	0.285642	-0.107261	0.137303	0.160078	-0.0344259
754203072	glmZ(sRNA)-inactivating NTPase [Bacillus pumilus]	0.285802	0.153736	-0.0374244	-0.266828	0.0101432
500860925	PTS beta-glucoside transporter subunit EIIBCA [Bacillus pumilus]	0.286333	-0.688975	-1.31112	-1.24254	-0.787455
500858242	6-carboxytetrahydropterin synthase QueD [Bacillus pumilus]	0.286624	0.118105	0.264672	0.174468	-0.0858703
500858802	thymidylate synthase [Bacillus pumilus]	0.286792	-0.00246564	-0.0804617	-0.199367	0.1193
754202572	TIGR00730 family Rossman fold protein [Bacillus pumilus]	0.287759	-0.174421	-0.054754	0.51211	0.141731
500859898	FadR family transcriptional regulator [Bacillus pumilus]	0.288622	-0.108778	0.026256	0.458084	0.023771
500859701	DNA-binding response regulator [Bacillus pumilus]	0.288792	-0.277887	0.0829946	0.294949	-0.0286916
500859644	homoserine dehydrogenase [Bacillus pumilus]	0.288852	0.206826	0.245301	-0.0733435	0.109705
500859352	DNA polymerase I [Bacillus pumilus]	0.289537	0.0598367	-0.0765436	-0.070946	0.0781033
500861338	redox-regulated ATPase YchF [Bacillus pumilus]	0.289619	0.0266078	-0.251527	-0.165529	0.0378082
500857545	O-methyltransferase [Bacillus pumilus]	0.289801	0.0139521	-0.147152	-0.344914	-0.165847
500859205	collagenase-like protease [Bacillus pumilus]	0.289851	-0.0965367	-0.12627	0.0335668	0.073375
500857406	N-acetyltransferase [Bacillus pumilus]	0.289875	-0.0292365	0.223505	0.543336	-0.0277478
754202918	acyl-CoA thioesterase [Bacillus pumilus]	0.291847	-0.147829	-0.261507	-0.204865	-0.556301
500857463	pyruvate oxidase [Bacillus pumilus]	0.292212	0.152486	-0.366153	-0.686241	-0.173285
500859424	MBL fold metallo-hydrolase [Bacillus pumilus]	0.292671	0.155155	0.0231497	-0.332062	0.00578809
500858307	aminopeptidase [Bacillus pumilus]	0.292763	0.0187816	0.385711	-0.000812658	0.0444245
489309618	MULTISPECIES: 50S ribosomal protein L13 [Bacillus]	0.292927	0.090877	-0.0873177	0.133353	0.0780228
494762308	MULTISPECIES: HD domain-containing protein [Bacillus]	0.292951	0.221763	0.0233256	-0.00678137	0.103093
500858196	organic hydroperoxide resistance protein [Bacillus pumilus]	0.293187	-0.146097	-0.0873431	-1.05104	-0.329071
500859889	enolase [Bacillus pumilus]	0.293335	0.0887253	0.338343	0.656364	0.255799
500858002	FAA hydrolase family protein [Bacillus pumilus]	0.293803	0.277358	0.314692	-0.120833	0.0145103
500859679	Fe-S cluster assembly protein SufD [Bacillus pumilus]	0.293953	-0.126047	-0.327414	-0.00431773	-0.191029
500858033	DUF59 domain-containing protein [Bacillus pumilus]	0.293961	-0.628318	-0.311275	-0.514729	-0.227154
500857893	PucR family transcriptional regulator [Bacillus pumilus]	0.294323	0.307584	-0.22246	-0.551877	-0.359945
500857494	anti-sigma B factor antagonist [Bacillus pumilus]	0.294376	-0.227922	0.0195803	-0.268267	-0.141152
500857168	peptidyl-prolyl cis-trans isomerase [Bacillus pumilus]	0.294662	-0.196705	0.142038	0.413206	0.0541457
754201528	DUF370 domain-containing protein [Bacillus pumilus]	0.294662	0.133982	-0.286347	-0.164204	-0.0430485
754202236	hypothetical protein [Bacillus pumilus]	0.295132	-0.0333073	0.13704	0.523529	0.0772556
500858026	methyl-accepting chemotaxis protein [Bacillus pumilus]	0.295966	0.0804747	0.220686	0.566414	0.14726
500859091	MULTISPECIES: transcriptional repressor [Bacillus]	0.296214	-0.11636	-0.108942	0.535886	-0.294804
500857199	50S ribosomal protein L3 [Bacillus pumilus]	0.296493	0.07998	0.245128	0.404209	0.193774
489307638	MULTISPECIES: 30S ribosomal protein S6 [Bacillus]	0.296767	-0.524223	-0.787622	-0.167182	0.210725
500858810	formate--tetrahydrofolate ligase [Bacillus pumilus]	0.297021	0.229572	0.119246	-0.0205369	0.349982
500857469	EcsC family protein [Bacillus pumilus]	0.297069	0.050918	0.0952436	0.311407	0.264726
500860010	flagellar cap protein FliD [Bacillus pumilus]	0.297661	-0.462975	-0.536826	0.387036	-0.35976
500859212	alanine--tRNA ligase [Bacillus pumilus]	0.29784	-0.0177277	-0.075513	0.0124093	0.116644
500859645	D-glycerate dehydrogenase [Bacillus pumilus]	0.29786	0.0480465	-0.304445	-0.305493	0.184699
500858417	ribulose-phosphate 3-epimerase [Bacillus pumilus]	0.298013	-0.187546	0.0468829	-0.345167	-0.283662
500860818	antibiotic biosynthesis monooxygenase [Bacillus pumilus]	0.298796	-0.290724	0.0485312	0.301739	-0.208583
500858666	MurR/RpiR family transcriptional regulator [Bacillus pumilus]	0.299476	-0.156852	0.00515914	-0.0724882	-0.12796
500858500	aspartate-semialdehyde dehydrogenase [Bacillus pumilus]	0.299527	-0.257793	-0.537399	-0.433884	0.0689492
500857727	ATP-dependent helicase [Bacillus pumilus]	0.300491	-0.126108	-0.0568401	0.258791	0.0659148
754202470	hypothetical protein [Bacillus pumilus]	0.300657	-0.125167	-0.291856	0.60926	0.279707
754202262	diaminopimelate decarboxylase [Bacillus pumilus]	0.300752	0.0987919	0.103387	0.317538	-0.0600936
500858560	TIGR01741 family protein [Bacillus pumilus]	0.301137	0.112785	0.0819169	0.252716	0.185642
489303735	hypothetical protein [Bacillus pumilus]	0.30174	0.116931	0.341745	0.0931176	0.0236217
500860083	ribokinase [Bacillus pumilus]	0.301747	-0.14701	-0.100217	-0.824331	-0.139794
500858161	transcriptional regulator [Bacillus pumilus]	0.303195	-0.050622	-0.1249	0.270493	0.130554
500859290	lactonase family protein [Bacillus pumilus]	0.303268	0.333753	-0.00390518	-0.200741	-0.0937696
500857514	alpha/beta hydrolase [Bacillus pumilus]	0.304903	0.155737	-0.00284619	-0.571618	-0.192502
489310087	MULTISPECIES: 30S ribosomal protein S20 [Bacillus]	0.305351	-0.866691	-1.01473	-0.37826	0.0912941
500861350	tRNA uridine-5-carboxymethylaminomethyl(34) synthesis GTPase MnmE [Bacillus pumilus]	0.305661	0.029059	-0.03967	-0.00419118	-0.0762017
500858324	arginine decarboxylase [Bacillus pumilus]	0.305886	0.0111851	0.0971121	0.0816597	0.130585
489308072	MULTISPECIES: hypothetical protein [Bacillus]	0.306067	-0.671577	-0.655864	-0.235701	-0.0560891
754201564	DNA-directed RNA polymerase subunit beta [Bacillus pumilus]	0.306187	0.182136	0.0724536	-0.072842	0.0560671
500858644	methylmalonate-semialdehyde dehydrogenase (CoA acylating) [Bacillus pumilus]	0.306419	0.275047	-0.265314	-0.266525	-0.226078
500859591	two-component system response regulator DcuR [Bacillus pumilus]	0.30688	0.0396514	0.115641	0.143451	0.137626
500857657	FMN-binding glutamate synthase family protein [Bacillus pumilus]	0.306975	0.382382	0.174142	0.246863	0.24484
500858148	DUF47 domain-containing protein [Bacillus pumilus]	0.307659	0.0450429	-0.0852804	0.145915	0.0170198
500858508	insulinase family protein [Bacillus pumilus]	0.307866	0.0738279	0.424366	0.0326271	0.103963
754202988	nitrilase [Bacillus pumilus]	0.307925	0.078824	-0.219509	-0.542908	-0.487814
500859619	type VII secretion protein EssB [Bacillus pumilus]	0.308427	0.476123	0.50628	0.3511	0.349611
500858426	3-oxoacyl-[acyl-carrier-protein] reductase [Bacillus pumilus]	0.308529	0.0710594	0.0254347	0.121354	0.273947
500857675	polyketide synthase [Bacillus pumilus]	0.308679	0.958424	0.76425	0.471987	0.824707
500860841	nucleoside hydrolase [Bacillus pumilus]	0.308967	0.245114	0.349378	0.231392	0.137971
495617241	MULTISPECIES: type III pantothenate kinase [Bacillus]	0.309735	0.0388504	0.225497	1.09915	0.0324464
489305069	MULTISPECIES: hypothetical protein [Bacillus]	0.309997	-0.136923	-0.899298	0.0823294	-0.634973
500859143	shikimate dehydrogenase [Bacillus pumilus]	0.310144	0.0532429	-0.0503588	0.0933171	0.147755
500858032	esterase [Bacillus pumilus]	0.310262	-0.0882397	-0.257524	-0.0772738	-0.0378968
500860085	sugar ABC transporter ATP-binding protein [Bacillus pumilus]	0.310273	0.428855	-0.0232628	-0.414205	0.107928
500858247	hypothetical protein [Bacillus pumilus]	0.310337	-0.482726	-0.456928	0.172378	-0.171881
500859891	triose-phosphate isomerase [Bacillus pumilus]	0.311881	0.0355291	0.0493427	0.326572	0.344012
500857405	LLM class flavin-dependent oxidoreductase [Bacillus pumilus]	0.31199	-0.0444511	-0.0984891	-0.195324	0.0561677
500861318	DUF4885 domain-containing protein [Bacillus pumilus]	0.312015	-0.536219	-0.630778	0.587106	-0.454118
500858542	hypothetical protein [Bacillus pumilus]	0.312718	-0.00530902	0.309738	-0.129442	-0.162529
754202513	short-chain dehydrogenase [Bacillus pumilus]	0.313208	-0.112637	0.078558	-0.287739	-0.140187
500860055	mannose-6-phosphate isomerase, class I [Bacillus pumilus]	0.313825	0.330152	-0.0751315	-0.418446	-0.221274
500859172	alpha/beta hydrolase [Bacillus pumilus]	0.314048	0.223762	0.304765	0.202328	0.21207
500857414	histidine kinase [Bacillus pumilus]	0.31454	0.128143	0.00767666	-0.133081	-0.0388715
500857840	aromatic acid exporter family protein [Bacillus pumilus]	0.315702	-0.202859	-0.113704	-0.0246545	-0.0123423
500859594	ABC transporter ATP-binding protein [Bacillus pumilus]	0.315729	0.148538	0.00220853	0.0900154	0.0449894
500858202	DNA-binding response regulator [Bacillus pumilus]	0.315833	-0.0398801	-0.155834	-0.229212	-0.143765
500858376	homoserine dehydrogenase [Bacillus pumilus]	0.316139	-0.572483	-1.01381	-1.27302	-0.936878
500859175	hypothetical protein [Bacillus pumilus]	0.317057	0.149086	0.194543	0.416207	0.269073
500858072	oligoendopeptidase F [Bacillus pumilus]	0.317083	-0.00815218	0.319464	-0.168315	-0.04117
500858465	flagellar biosynthesis protein FlhA [Bacillus pumilus]	0.318001	-0.231262	0.0648226	0.21297	-0.0423026
500858319	pyruvate dehydrogenase (acetyl-transferring) E1 component subunit alpha [Bacillus pumilus]	0.318578	-0.0650293	0.157344	0.0605509	0.0476804
500860919	glycoside hydrolase family 1 protein [Bacillus pumilus]	0.319039	-0.347698	-0.732894	-0.917461	-0.52109
489309851	MULTISPECIES: 30S ribosomal protein S9 [Bacillus]	0.31959	-0.182658	-0.298053	-0.207032	0.265167
500859564	chemotaxis protein [Bacillus pumilus]	0.320006	0.231833	0.51235	1.09921	0.423756
500860087	ribose ABC transporter substrate-binding protein RbsB [Bacillus pumilus]	0.321147	0.277925	0.215089	-0.597599	0.0580693
754202216	NADH-dependent flavin oxidoreductase [Bacillus pumilus]	0.321705	-0.950485	-0.625664	-0.749251	-0.672783
500860369	MULTISPECIES: 4-oxalocrotonate tautomerase [Bacillus]	0.322176	-0.0072175	0.0760718	-0.313674	-0.231811
500858503	MULTISPECIES: ribonuclease J [Bacillus]	0.322238	-0.00933668	0.278373	0.15339	-0.0251835
500857318	DUF4352 domain-containing protein [Bacillus pumilus]	0.322294	0.157274	0.0644209	-0.0939445	-0.0905825
489309819	MULTISPECIES: 30S ribosomal protein S3 [Bacillus]	0.322399	0.258174	0.110062	0.155394	0.197486
500858962	hypothetical protein [Bacillus pumilus]	0.323124	-0.133087	0.00506109	0.142474	-0.0781156
500857925	polysaccharide deacetylase [Bacillus pumilus]	0.323387	-0.198072	-0.932597	-0.068064	-0.681486
494764325	MULTISPECIES: PTS sorbitol transporter subunit IIA [Bacillus]	0.323658	0.140244	0.479974	1.20548	0.172898
500857817	DUF1811 domain-containing protein [Bacillus pumilus]	0.323726	-0.350047	-0.209479	-0.00152292	-0.0506012
500858349	phosphopantetheine adenylyltransferase [Bacillus pumilus]	0.324048	0.563875	0.219729	0.344865	-0.235448
500857236	anti-sigma W factor [Bacillus pumilus]	0.324374	0.1082	0.314792	0.175533	0.160138
500857488	holo-ACP synthase [Bacillus pumilus]	0.324468	-0.196643	0.388998	0.369971	-0.011027
500858629	monooxygenase [Bacillus pumilus]	0.324798	0.608654	0.317533	0.588507	0.0664344
500858457	flagellar hook assembly protein FlgD [Bacillus pumilus]	0.324857	-0.683953	-0.846285	0.519931	-0.66855
500858246	N-acetyltransferase [Bacillus pumilus]	0.325958	0.117184	0.146632	0.104121	0.094072
500857171	aminodeoxychorismate/anthranilate synthase component II [Bacillus pumilus]	0.326104	-0.0527566	0.0986112	0.278627	0.125629
754202319	penicillin-binding protein 2 [Bacillus pumilus]	0.32616	-0.243643	-0.229198	-0.234866	0.00429083
500860205	fructose-bisphosphate aldolase [Bacillus pumilus]	0.326625	-0.0502191	0.0665834	-0.0168501	-0.14142
500860793	peptidase T [Bacillus pumilus]	0.326662	0.0765991	0.337464	-0.00489308	0.0595102
500857515	DNA-binding protein [Bacillus pumilus]	0.327006	0.220917	-0.220746	-0.15398	0.0661842
500858452	flagellar assembly protein FliH [Bacillus pumilus]	0.327156	-0.0369606	0.0366511	0.516758	-0.0861081
500857754	alpha,alpha-phosphotrehalase [Bacillus pumilus]	0.327396	-0.201643	0.100163	-0.841088	-0.252222
500858149	ASCH domain-containing protein [Bacillus pumilus]	0.327704	-0.0531904	0.239304	-0.184932	0.148214
500858736	methylisocitrate lyase [Bacillus pumilus]	0.327781	0.517044	-0.447487	-1.096	-0.696384
500857490	alanine racemase [Bacillus pumilus]	0.328454	0.100686	-0.176836	-0.220196	0.017253
500857153	50S ribosomal protein L25 [Bacillus pumilus]	0.328645	-0.0742764	-0.157626	-0.333434	-0.158701
500858645	alpha-glucosidase/alpha-galactosidase [Bacillus pumilus]	0.32868	0.0809423	0.192337	-0.631064	-0.246751
500858779	sigma-54-dependent Fis family transcriptional regulator [Bacillus pumilus]	0.328759	0.522497	-0.342137	-0.955542	-0.571451
500857332	hypothetical protein [Bacillus pumilus]	0.329261	-0.139282	0.174241	0.299136	0.260217
489307190	MULTISPECIES: thymidine kinase [Bacillus]	0.329444	-0.0488306	-0.129395	-0.0452819	0.179552
500860327	arginine--tRNA ligase [Bacillus pumilus]	0.329647	0.0474841	0.100897	-0.0803072	-0.000581718
500857130	DNA gyrase subunit A [Bacillus pumilus]	0.329696	0.0968676	0.507888	0.804156	0.162284
500858502	4-hydroxy-tetrahydrodipicolinate synthase [Bacillus pumilus]	0.330047	0.0798168	-0.137734	-0.107406	0.0803986
500858450	flagellar basal body M-ring protein FliF [Bacillus pumilus]	0.330276	-0.080683	0.0741283	0.334889	0.0504092
500859039	3-dehydroquinate dehydratase [Bacillus pumilus]	0.33045	-0.0379465	0.266679	0.239734	-0.128618
500858973	pyrroline-5-carboxylate reductase [Bacillus pumilus]	0.330792	0.0630513	0.155975	0.452436	0.164404
500858078	GTP pyrophosphokinase [Bacillus pumilus]	0.330885	-0.0137255	0.314878	0.191233	0.0342226
489310504	pur operon repressor [Bacillus pumilus]	0.331387	0.135352	0.105859	0.271885	0.228825
500857495	anti-sigma B factor RsbW [Bacillus pumilus]	0.332098	-0.104723	0.175908	0.14678	-0.122682
489309778	MULTISPECIES: toxic anion resistance protein [Bacillus]	0.332625	0.0102022	0.0334327	0.174083	0.112144
500859727	4-hydroxythreonine-4-phosphate dehydrogenase PdxA [Bacillus pumilus]	0.332665	0.209489	-0.14777	-0.278481	-0.244684
500860749	PTS lactose/cellobiose transporter subunit IIA [Bacillus pumilus]	0.332666	-0.381462	-0.294141	-0.872718	-0.442128
754202447	dipeptidase PepV [Bacillus pumilus]	0.333472	0.102722	0.282848	-0.00224156	0.0392471
500859119	GatB/YqeY domain-containing protein [Bacillus pumilus]	0.334153	-0.499665	-0.684676	-0.543918	-0.0559315
500858383	septum formation initiator [Bacillus pumilus]	0.334774	0.00283207	0.220493	0.453228	0.0985387
489308139	hypothetical protein [Bacillus pumilus]	0.334852	0.280245	0.0638953	0.133234	0.167278
500858357	bacillithiol biosynthesis cysteine-adding enzyme BshC [Bacillus pumilus]	0.334929	0.182869	-0.0985595	-0.0898117	-0.07032
489307497	helix-turn-helix domain-containing protein [Bacillus pumilus]	0.335911	-0.309658	-0.00197625	0.584004	-0.353688
500857890	MULTISPECIES: hydrolase [Bacillus]	0.336077	0.0216771	-0.0914502	-0.199153	0.0401546
500857652	acetylornithine deacetylase [Bacillus pumilus]	0.338859	0.411329	-0.539085	-1.81593	-1.327
754202039	peptidoglycan editing factor PgeF [Bacillus pumilus]	0.338918	0.433258	-0.198953	-0.42686	-0.0742004
500858511	MMPL family transporter [Bacillus pumilus]	0.338965	-0.190387	0.165316	0.108627	-0.0471405
500857924	NAD-dependent protein deacylase [Bacillus pumilus]	0.339389	-0.131899	-0.100658	0.0973852	-0.00941126
500860090	acetolactate synthase AlsS [Bacillus pumilus]	0.340667	-0.262065	-0.786057	-0.357365	-0.390182
500857479	MULTISPECIES: thioredoxin [Bacillus]	0.34069	-0.277948	0.221265	0.483883	0.187203
500858428	ribonuclease III [Bacillus pumilus]	0.340774	0.0452561	0.293318	0.791727	0.118441
500857446	PTS sugar transporter subunit IIA [Bacillus pumilus]	0.340862	0.176433	-0.00423065	-0.036757	-0.295932
500858007	squalene/phytoene synthase family protein [Bacillus pumilus]	0.341138	-0.429464	0.0199978	0.272018	-0.362679
500858476	ribosome-recycling factor [Bacillus pumilus]	0.341311	0.020824	0.212977	-0.175234	-0.0114062
500857931	ABC transporter ATP-binding protein [Bacillus pumilus]	0.341338	-0.0157717	-0.305266	-0.690145	-0.354763
500859176	cell wall-associated protein [Bacillus pumilus]	0.341377	-0.185278	-0.311122	0.405102	-0.155423
500858918	cytochrome c biogenesis protein [Bacillus pumilus]	0.341472	0.196378	0.276016	0.0478188	0.0675766
500859124	molecular chaperone DnaJ [Bacillus pumilus]	0.34157	0.104793	0.345931	0.341151	0.118468
500858902	Glu/Leu/Phe/Val dehydrogenase [Bacillus pumilus]	0.342261	0.381997	0.0346903	-0.0598809	0.0287742
489305753	MULTISPECIES: DUF1027 domain-containing protein [Bacillus]	0.343329	-0.387381	-0.390326	-0.0979993	-0.127977
500859311	biotin--[acetyl-CoA-carboxylase] ligase [Bacillus pumilus]	0.343689	0.431815	-0.0862596	-0.0658798	-0.0141245
500857411	IS1182 family transposase ISBpu1 [Bacillus pumilus]	0.344141	0.19521	-0.128089	0.00350351	-0.0225718
494765856	MULTISPECIES: superoxide dismutase [Bacillus]	0.3444	-0.119209	0.0850781	-0.312092	-0.135107
500857144	YchF/TatD family DNA exonuclease [Bacillus pumilus]	0.344967	-0.00783169	0.255567	-0.065247	-0.0425247
500860007	methyl-accepting chemotaxis protein [Bacillus pumilus]	0.345325	0.127545	0.392222	0.730003	0.220771
500860182	MULTISPECIES: fructose-bisphosphatase class II [Bacillus]	0.346475	-0.154631	0.0637429	-0.0827005	0.0660867
500857384	non-ribosomal peptide synthetase [Bacillus pumilus]	0.346568	-0.108473	-0.177064	-0.351534	-0.0747564
489309709	MULTISPECIES: RNA polymerase sporulation sigma factor SigH [Bacillus]	0.346683	-0.141959	-0.597183	-0.492252	-0.058024
500860142	TIGR01440 family protein [Bacillus pumilus]	0.347083	-0.119271	-0.327484	-0.33553	-0.180998
500858277	diguanylate phosphodiesterase [Bacillus pumilus]	0.347182	0.158962	-0.0213537	-0.220234	-0.0531963
500860800	5-methyltetrahydropteroyltriglutamate--homocysteine S-methyltransferase [Bacillus pumilus]	0.348621	-0.0633673	0.0479755	-0.290834	0.0321029
500857283	hypothetical protein [Bacillus pumilus]	0.34918	-0.634819	-0.793418	-0.519941	-0.0661494
500860832	Cof-type HAD-IIB family hydrolase [Bacillus pumilus]	0.351388	-0.46148	-0.379166	-0.133584	-0.0608057
489304811	MULTISPECIES: DUF1797 domain-containing protein [Bacillus]	0.351652	0.204298	0.295874	0.530443	0.286953
754202491	YtzI protein [Bacillus pumilus]	0.35201	0.0874815	-0.897722	-0.664649	-0.733903
500859986	DNA-binding response regulator [Bacillus pumilus]	0.352251	-0.113654	-0.325773	-0.588765	-0.408334
754202637	amino acid ABC transporter ATP-binding protein [Bacillus pumilus]	0.352403	0.181104	0.387385	0.600532	0.273272
500857936	YlbF family regulator [Bacillus pumilus]	0.352528	0.0681317	0.192831	0.392078	0.224053
500857206	MULTISPECIES: preprotein translocase subunit SecY [Bacillus]	0.352817	-0.270355	0.0995709	-0.817528	-0.4221
489305023	MULTISPECIES: GapA-binding peptide SR1P [Bacillus]	0.352975	0.289982	-0.83245	-1.68884	-0.783741
500858326	DUF1054 domain-containing protein [Bacillus pumilus]	0.353659	-0.0544951	0.245328	0.455474	0.0207974
500859966	pyrophosphatase PpaX [Bacillus pumilus]	0.354131	0.12701	0.246834	0.416916	0.172365
500857766	YebC/PmpR family DNA-binding transcriptional regulator [Bacillus pumilus]	0.354395	-0.299377	-0.755184	-0.830833	-0.166206
500857529	GNAT family N-acetyltransferase [Bacillus pumilus]	0.3547	0.189166	-0.185552	-0.25793	-0.112872
489303505	DUF177 domain-containing protein [Bacillus pumilus]	0.354784	0.0895253	0.223712	0.748577	0.260197
500859038	aminopeptidase P family protein [Bacillus pumilus]	0.354939	0.00300892	0.260057	-0.0604209	-0.0448687
494766285	MULTISPECIES: malate dehydrogenase [Bacillus]	0.35494	0.0516143	0.133001	-0.554246	-0.25002
500859410	catabolite control protein A [Bacillus pumilus]	0.35502	0.163252	-0.295359	-0.352251	-0.209713
500858451	flagellar motor switch protein FliG [Bacillus pumilus]	0.355304	-0.0933807	0.159714	0.614054	-0.0910285
489304974	MULTISPECIES: hypothetical protein [Bacillus]	0.356034	-0.421207	0.250359	0.384817	-0.0185892
500857688	endonuclease [Bacillus pumilus]	0.356087	0.26018	0.0495093	-0.199446	-0.0334991
500857636	adenylosuccinate lyase [Bacillus pumilus]	0.356258	0.0199227	-0.0946935	-0.1684	0.0641118
500858411	methionyl-tRNA formyltransferase [Bacillus pumilus]	0.356431	-0.019572	0.166987	-0.00582081	0.00717541
500859686	thioredoxin [Bacillus pumilus]	0.356622	-0.332826	-0.0315484	0.694133	0.135187
489310498	MULTISPECIES: AbrB/MazE/SpoVT family DNA-binding domain-containing protein [Bacillus]	0.35664	-0.303016	-0.516595	0.345268	0.297831
500858980	glucose-6-phosphate dehydrogenase [Bacillus pumilus]	0.357778	-0.11777	0.20888	-0.0295751	-0.0675405
754202995	deoxyribonuclease IV [Bacillus pumilus]	0.358068	-0.0790694	-0.0782604	-0.288065	-0.159095
489306563	MULTISPECIES: DUF1128 domain-containing protein [Bacillus]	0.35825	-0.497943	-0.894297	-0.180732	-0.320598
495617813	MULTISPECIES: RNA polymerase sigma factor RpoD [Bacillus]	0.358355	0.0317076	0.0180883	-0.0615642	-0.0976219
754202710	DUF3298/DUF4163 domain-containing protein [Bacillus pumilus]	0.358393	-0.154928	-0.404479	0.865836	-0.39476
500861348	ribosomal RNA small subunit methyltransferase G [Bacillus pumilus]	0.358755	0.161218	0.0348452	0.00740719	0.0641736
500858298	ABC transporter ATP-binding protein [Bacillus pumilus]	0.358774	0.0621558	0.288027	0.618142	0.220469
489307156	MULTISPECIES: ATP synthase epsilon chain [Bacillus]	0.359119	0.102416	-0.0924661	0.00723211	-0.0494987
500857437	HAD family phosphatase [Bacillus pumilus]	0.359181	-0.0966564	-0.154345	-0.110822	0.0785524
500858584	phosphatase [Bacillus pumilus]	0.359443	0.152581	0.274865	0.208192	0.303232
500858121	SMI1/KNR4 family protein [Bacillus pumilus]	0.359944	0.372849	0.355523	0.499995	-0.0756323
500857914	1-acyl-sn-glycerol-3-phosphate acyltransferase [Bacillus pumilus]	0.360063	0.230745	-0.0432723	-0.0795065	0.113363
500857492	MULTISPECIES: STAS domain-containing protein [Bacillus]	0.360188	-0.0191754	0.201054	0.231711	-0.051132
500858828	ATP-dependent DNA helicase [Bacillus pumilus]	0.360204	-0.0675345	-0.156274	-0.215709	-0.189007
500858243	7-carboxy-7-deazaguanine synthase QueE [Bacillus pumilus]	0.360538	-0.0149237	0.0358463	0.139506	0.118471
500858418	thiamine diphosphokinase [Bacillus pumilus]	0.360603	0.00692413	0.0518519	-7.85651e-05	0.106998
500859282	trigger factor [Bacillus pumilus]	0.361418	0.03773	0.24287	0.146558	0.0700204
500859136	ComE operon protein 2 [Bacillus pumilus]	0.361842	-0.117244	0.151296	0.357816	0.0359212
489307606	hypothetical protein [Bacillus pumilus]	0.36185	-0.0350429	0.32185	0.599149	0.315248
500857692	tRNA-dihydrouridine synthase [Bacillus pumilus]	0.361919	-0.237886	0.0928423	0.0328024	-0.00215563
500858853	pantoate--beta-alanine ligase [Bacillus pumilus]	0.362177	0.161021	0.485905	0.169225	0.210681
500860104	MULTISPECIES: rod shape-determining protein [Bacillus]	0.36236	0.142865	0.106919	0.168509	0.0611716
754202877	hypothetical protein [Bacillus pumilus]	0.362504	-0.0905724	-0.154325	-0.166662	-0.0862842
500857579	hypothetical protein [Bacillus pumilus]	0.362527	0.147903	0.408236	0.555077	0.127944
500857233	N-acetylmuramic acid 6-phosphate etherase [Bacillus pumilus]	0.362767	0.488198	0.0224945	-0.151786	-0.163577
754202724	gfo/Idh/MocA family oxidoreductase [Bacillus pumilus]	0.36305	0.066911	0.0170323	-0.363813	0.00972154
500859876	transcriptional regulator [Bacillus pumilus]	0.363089	-0.234271	-0.0255118	0.345786	0.0580725
500857980	barnase inhibitor [Bacillus pumilus]	0.363272	-0.588427	-0.525792	-0.148915	-0.260226
500860710	MULTISPECIES: cytochrome aa3 quinol oxidase subunit IV [Bacillus]	0.363985	0.158283	0.362047	0.33398	0.466212
754202356	N-acetyltransferase [Bacillus pumilus]	0.364337	0.211085	0.0794804	-0.111524	0.143532
500858976	NADPH dehydrogenase [Bacillus pumilus]	0.36481	-0.0614579	-0.0126544	-0.398072	-0.386349
500857680	Asp-tRNA(Asn)/Glu-tRNA(Gln) amidotransferase GatCAB subunit A [Bacillus pumilus]	0.365069	-0.0124826	-0.196834	-0.254503	0.0735696
500859296	hypothetical protein [Bacillus pumilus]	0.365362	0.18198	0.239734	-0.0295805	-0.00788195
489308834	acetyl-CoA carboxylase carboxyltransferase subunit alpha [Bacillus pumilus]	0.365996	0.137455	0.00674982	-0.163159	0.0721064
500858147	inorganic phosphate transporter [Bacillus pumilus]	0.367568	0.232847	0.279124	0.23145	-0.0114018
489304507	3'-5' exoribonuclease yhaM [Bacillus pumilus]	0.369439	0.300366	0.104871	-0.0669156	0.0480633
500859382	ABC transporter substrate-binding protein [Bacillus pumilus]	0.369619	-0.538664	-0.543152	-0.428506	-0.408637
500857723	ABC transporter ATP-binding protein [Bacillus pumilus]	0.369702	0.0275584	-0.22285	0.0468251	0.0394011
500859582	pyridoxal phosphate-dependent aminotransferase [Bacillus pumilus]	0.370162	0.140534	-0.0580629	0.100102	0.173116
500857591	transcriptional regulator [Bacillus pumilus]	0.37073	-0.267018	-0.171057	-0.00593069	-0.0513679
500857383	non-ribosomal peptide synthetase [Bacillus pumilus]	0.37134	-0.0905267	-0.170588	-0.158641	-0.0253078
500858971	NAD(P)-dependent oxidoreductase [Bacillus pumilus]	0.371613	0.459745	-0.0723271	-0.177175	0.0401727
489305214	MULTISPECIES: ABC transporter permease [Bacillus]	0.371784	0.135454	0.223333	0.383982	0.282848
500857466	hypothetical protein [Bacillus pumilus]	0.372545	0.129821	0.30112	0.40001	0.334504
500859630	NAD(P)/FAD-dependent oxidoreductase [Bacillus pumilus]	0.373242	0.269547	0.0549283	-0.0675525	0.0266589
500858439	hypothetical protein [Bacillus pumilus]	0.373394	0.132069	0.142052	0.648042	0.242736
500857164	hypoxanthine phosphoribosyltransferase [Bacillus pumilus]	0.373499	-0.170907	-0.0886918	0.0639172	-0.159814
500857516	oxidoreductase [Bacillus pumilus]	0.37447	0.125162	0.124945	-0.0155068	0.0111839
500859331	RNA methyltransferase [Bacillus pumilus]	0.375354	0.0803018	-0.274102	0.12578	-0.230246
500860666	phosphate acetyltransferase [Bacillus pumilus]	0.37539	0.0750823	0.233968	0.0931576	0.107727
500859569	hypothetical protein [Bacillus pumilus]	0.376064	0.00225238	0.166684	-0.398398	-0.10904
754202577	thioredoxin-disulfide reductase [Bacillus pumilus]	0.376187	-0.41121	-0.0931599	-0.299999	-0.209084
500857481	UDP-N-acetylmuramoyl-tripeptide--D-alanyl-D-alanine ligase [Bacillus pumilus]	0.376716	0.00968798	-0.154223	-0.336686	-0.0568062
500858288	hypothetical protein [Bacillus pumilus]	0.377089	-0.174075	-0.191924	-0.401528	-0.00695157
500859198	5'-methylthioadenosine/S-adenosylhomocysteine nucleosidase [Bacillus pumilus]	0.37749	-0.0910741	0.120852	0.581604	-0.050316
500857399	ABC transporter ATP-binding protein [Bacillus pumilus]	0.377528	0.442055	0.113258	0.198371	0.218465
500858114	hypothetical protein [Bacillus pumilus]	0.377777	0.496189	0.101448	0.197164	0.257486
489304940	MULTISPECIES: guanylate kinase [Bacillus]	0.378628	0.0865025	0.1726	0.371573	0.0525045
500859607	nicotinate phosphoribosyltransferase [Bacillus pumilus]	0.378694	0.172111	0.0599198	-0.0131701	0.202134
489308345	RNA polymerase sporulation sigma factor SigF [Bacillus pumilus]	0.379399	0.329605	0.0472301	0.22567	0.219413
500859490	S-ribosylhomocysteine lyase [Bacillus pumilus]	0.380159	-0.408884	-0.257445	-0.164181	-0.144341
500859689	glycine cleavage system protein H [Bacillus pumilus]	0.381764	-0.959209	-0.844361	-0.707763	-0.369013
500859368	hypothetical protein [Bacillus pumilus]	0.382395	0.0808948	0.0830039	0.344624	-0.0125906
500859894	central glycolytic genes regulator [Bacillus pumilus]	0.382405	0.0754771	0.0360365	0.319892	0.190858
500859399	hypothetical protein [Bacillus pumilus]	0.382518	-0.416455	0.324932	0.421168	0.199015
500858448	MULTISPECIES: flagellar basal body rod protein FlgB [Bacillus]	0.382717	-0.254323	0.112825	0.292705	-0.0351606
500859422	M42 family peptidase [Bacillus pumilus]	0.382935	0.185096	0.416368	0.271739	0.157712
500860211	DUF2529 domain-containing protein [Bacillus pumilus]	0.383024	0.18908	-0.0679178	-0.195549	0.167639
500858518	AcrB/AcrD/AcrF family protein [Bacillus pumilus]	0.383164	-0.0131283	-0.123449	-0.405252	0.0534609
500860041	teichoic acid ABC transporter ATP-binding protein [Bacillus pumilus]	0.383256	0.0396596	0.0761114	0.158462	0.0569302
500859342	threonine--tRNA ligase [Bacillus pumilus]	0.38436	-0.101305	-0.126478	-0.0309335	0.0452113
754201542	bifunctional UDP-N-acetylglucosamine diphosphorylase/glucosamine-1-phosphate N-acetyltransferase GlmU [Bacillus pumilus]	0.386838	0.036186	-0.0870861	-0.130574	0.070397
500857557	chemotaxis sensory transducer [Bacillus pumilus]	0.387052	-0.0130572	0.147187	0.657937	0.0504994
500859292	D-alanyl-lipoteichoic acid biosynthesis protein DltD [Bacillus pumilus]	0.387316	-0.0146608	0.402255	0.485794	0.14711
754201813	signal peptidase I [Bacillus pumilus]	0.38733	-0.0253635	0.301475	0.397894	0.0502695
500859623	sporulation protein [Bacillus pumilus]	0.387544	0.160156	0.323429	0.775054	0.247738
489309264	MULTISPECIES: hypothetical protein [Bacillus]	0.388122	0.217177	0.238676	0.211713	0.334275
500857127	DNA replication and repair protein RecF [Bacillus pumilus]	0.388697	-0.215016	-0.113387	-0.235531	-0.010264
500859391	acyl--CoA ligase [Bacillus pumilus]	0.388702	0.0954199	-0.0332895	-0.00796132	0.0228334
500857474	AI-2E family transporter [Bacillus pumilus]	0.389453	-0.338174	0.420928	0.205725	0.0579925
500859101	tRNA (adenine(22)-N(1))-methyltransferase TrmK [Bacillus pumilus]	0.389786	0.170104	0.128688	0.366212	0.0248461
500858888	glycerol-3-phosphate dehydrogenase (NAD(P)(+)) [Bacillus pumilus]	0.390113	0.122191	0.00849497	0.0185804	0.0268515
500858255	PTS glucose transporter subunit IIABC [Bacillus pumilus]	0.390598	-0.181145	-0.158113	0.011418	-0.0362561
754202749	hypothetical protein [Bacillus pumilus]	0.391178	0.0199297	0.342173	0.443515	0.061764
500857649	aspartate aminotransferase family protein [Bacillus pumilus]	0.392035	0.618755	-0.742318	-1.71815	-1.38156
500858481	proline--tRNA ligase [Bacillus pumilus]	0.39246	0.0467298	0.0951075	0.0919743	0.133384
500858744	NAD(P)-dependent oxidoreductase [Bacillus pumilus]	0.39315	0.0400275	-0.306594	-0.351656	-0.257289
500857815	TIGR01777 family protein [Bacillus pumilus]	0.393221	0.191854	0.26959	0.0781119	0.159959
500861315	cytochrome P450 [Bacillus pumilus]	0.394234	0.315091	0.560311	0.212955	0.236966
489309573	transcriptional regulator [Bacillus pumilus]	0.394512	0.11025	0.267729	0.672438	0.17177
500857380	polyamine ABC transporter ATP-binding protein [Bacillus pumilus]	0.396387	0.00877116	-0.182801	-0.147593	0.0131433
500859543	phage major capsid protein [Bacillus pumilus]	0.396645	-0.187554	-0.733568	-0.607021	-0.567864
500859485	AIM24 family protein [Bacillus pumilus]	0.396753	-0.545613	-0.105148	-0.113891	-0.151404
489305870	MULTISPECIES: phage portal protein [Bacillus]	0.398214	-0.146864	-0.868147	-0.523767	-0.776298
489309732	MULTISPECIES: 50S ribosomal protein L29 [Bacillus]	0.398219	-0.198944	-0.496857	-0.250116	0.124238
500860131	UDP-N-acetylglucosamine 1-carboxyvinyltransferase [Bacillus pumilus]	0.398657	0.00121621	-0.503752	-0.266473	-0.453271
494761752	MULTISPECIES: membrane protein [Bacillus]	0.398804	-0.0121012	0.280238	0.236119	0.0463816
500858400	sulfate adenylyltransferase [Bacillus pumilus]	0.400045	0.218125	0.246676	-0.120568	0.0594122
500860091	acetolactate decarboxylase [Bacillus pumilus]	0.400268	-0.406504	0.0135015	0.26862	-0.0510709
500859016	MULTISPECIES: sporulation transcription factor Spo0A [Bacillus]	0.400423	0.421528	-0.128359	0.0258634	-0.184152
500859387	hypothetical protein [Bacillus pumilus]	0.400956	-0.154952	-0.0112874	-0.581238	-0.224454
489307908	MULTISPECIES: transaldolase [Bacillus]	0.401314	-0.265024	-0.114962	-0.0526104	-0.131884
754202373	N-acetylmuramoyl-L-alanine amidase [Bacillus pumilus]	0.401468	-0.256764	-0.44307	0.0457638	-0.372868
1173251621	molybdopterin molybdenumtransferase MoeA [Bacillus pumilus]	0.401783	0.16822	0.263508	0.104354	0.144281
500857293	hypothetical protein [Bacillus pumilus]	0.402435	-0.0558953	0.301708	0.200629	0.101304
489309809	MULTISPECIES: 30S ribosomal protein S11 [Bacillus]	0.402969	-0.18527	-0.326203	0.00135324	0.155419
500861325	50S ribosomal protein L9 [Bacillus pumilus]	0.403882	-0.569727	-0.820426	-0.615495	0.0457301
500859576	glucose-6-phosphate isomerase [Bacillus pumilus]	0.404062	-0.025863	0.299081	0.101674	0.0308214
500858074	DsbA family protein [Bacillus pumilus]	0.40453	0.179769	-0.540594	-0.395622	-0.27755
489309359	NAD-dependent malic enzyme 4 [Bacillus pumilus]	0.404789	-0.060708	-0.361735	-0.086455	-0.0774309
500860144	low molecular weight protein arginine phosphatase [Bacillus pumilus]	0.404969	-0.403801	-0.566126	-0.324132	-0.115162
500857691	DNA cytosine methyltransferase [Bacillus pumilus]	0.405002	0.100853	-0.0863508	-0.11442	-0.153698
500857841	glutamate-1-semialdehyde 2,1-aminomutase [Bacillus pumilus]	0.405127	0.150426	-0.0692147	-0.21205	-0.0144617
489309495	MULTISPECIES: 30S ribosomal protein S19 [Bacillus]	0.406136	-0.833029	-1.51018	-0.835612	-0.0980805
500857812	nitroreductase [Bacillus pumilus]	0.406619	-0.713177	-0.554913	-0.15374	-0.29737
500858786	peptide-methionine (R)-S-oxide reductase [Bacillus pumilus]	0.406728	-0.504638	-0.152475	-0.208437	-0.295121
500858158	dihydrolipoyl dehydrogenase [Bacillus pumilus]	0.407017	-0.110914	-0.471516	-0.484298	-0.440923
500858337	pyruvate carboxylase [Bacillus pumilus]	0.407419	0.441279	0.328892	-0.00987764	0.0419008
500860839	gluconokinase [Bacillus pumilus]	0.407432	-0.248565	-0.0750678	-0.365252	-0.489195
754202327	cytochrome c' [Bacillus pumilus]	0.407539	0.347555	-0.479483	-0.640984	-0.718658
494765111	MULTISPECIES: general stress protein [Bacillus]	0.408151	0.0409911	-0.00624761	0.916717	0.211507
500860698	hydroxymethylpyrimidine/phosphomethylpyrimidine kinase [Bacillus pumilus]	0.408729	-0.110907	-0.154908	-0.18668	-0.0978064
500859470	alpha/beta hydrolase [Bacillus pumilus]	0.408809	-0.0240353	0.0503817	-0.0826792	-0.0489405
500858613	DNA topoisomerase IV subunit A [Bacillus pumilus]	0.40962	0.0276987	0.302987	0.380835	0.0975315
500858375	transcriptional regulator [Bacillus pumilus]	0.409747	0.465438	-0.0502569	-0.0259921	-0.0406951
500857992	exonuclease sbcCD subunit D [Bacillus pumilus]	0.409825	0.0830293	-0.0939475	-0.352582	-0.0887704
500859711	liaF [Bacillus pumilus]	0.410677	-0.00314811	0.210287	0.235697	-0.0700783
500857741	phenolic acid decarboxylase [Bacillus pumilus]	0.410851	-0.157243	0.184831	-0.110356	0.10821
500859142	ribosome assembly RNA-binding protein YhbY [Bacillus pumilus]	0.411041	-0.236925	-0.458332	0.572965	0.125247
500858303	signal peptidase I [Bacillus pumilus]	0.411202	-0.109985	0.262176	0.482072	0.162349
500859562	methyl-accepting chemotaxis protein [Bacillus pumilus]	0.411292	-0.0615718	0.111022	1.02379	0.202107
500857770	MULTISPECIES: hypothetical protein [Bacillus]	0.411691	-0.286505	0.355912	0.51825	0.130901
500859432	peptidase S51 [Bacillus pumilus]	0.41239	0.00622446	0.104087	-0.194496	0.112407
500858509	insulinase family protein [Bacillus pumilus]	0.412414	0.217132	0.458699	0.148334	0.167732
500857972	globin-coupled sensor protein [Bacillus pumilus]	0.413168	-0.0971493	0.0981993	0.533411	0.0104138
500859442	rhodanese-like domain-containing protein [Bacillus pumilus]	0.4137	-0.0270129	0.137307	0.615616	0.223443
500857328	LLM class flavin-dependent oxidoreductase [Bacillus pumilus]	0.414472	-0.221013	0.0657173	-0.229613	0.0553821
500857886	RluA family pseudouridine synthase [Bacillus pumilus]	0.414941	-0.095274	-0.05738	-0.203806	-0.0158928
494764176	MULTISPECIES: response regulator [Bacillus]	0.415782	-0.513985	-0.410051	0.145501	-0.0702477
500858479	1-deoxy-D-xylulose-5-phosphate reductoisomerase [Bacillus pumilus]	0.415824	0.264693	0.141079	0.0804126	0.197289
1173251628	transposase [Bacillus pumilus]	0.416963	0.449712	0.240269	-0.104756	-0.00991395
500859648	TIGR01457 family HAD-type hydrolase [Bacillus pumilus]	0.417221	-0.177966	-0.110993	-0.191651	-0.0191618
500860784	hypothetical protein [Bacillus pumilus]	0.417772	0.130237	-0.0787437	-0.031121	-0.0570295
500859405	tyrosine--tRNA ligase [Bacillus pumilus]	0.418162	-0.0354966	0.206699	0.24219	0.0615401
500859256	50S ribosomal protein L21 [Bacillus pumilus]	0.419932	-0.266836	-0.303219	0.161155	0.0106205
500860137	ATP synthase subunit alpha [Bacillus pumilus]	0.420291	0.207719	0.326073	0.376555	0.0763647
500858837	PTS glucose transporter subunit IIA [Bacillus pumilus]	0.42034	-0.00398517	-0.0109893	0.181251	0.0277729
500857154	MULTISPECIES: peptidyl-tRNA hydrolase [Bacillus]	0.420751	0.0698083	0.17607	0.562539	0.037959
500859313	succinate dehydrogenase flavoprotein subunit [Bacillus pumilus]	0.421613	0.113073	-0.0176808	-0.206478	-0.252142
500857896	aquaporin family protein [Bacillus pumilus]	0.422003	-0.234143	-0.173217	-0.450708	-0.114492
500859304	XTP/dITP diphosphatase [Bacillus pumilus]	0.422168	-0.166036	-0.378763	-0.137014	0.0379737
500860898	hypothetical protein [Bacillus pumilus]	0.422292	-0.387294	-0.583004	-0.261895	-0.750606
500860011	flagellar protein FlaG [Bacillus pumilus]	0.423236	-0.446757	-0.323418	0.689128	-0.0725402
500857185	2-C-methyl-D-erythritol 2,4-cyclodiphosphate synthase [Bacillus pumilus]	0.423301	0.0268997	0.277355	-0.0782089	0.023654
500859641	S9 family peptidase [Bacillus pumilus]	0.423389	0.244776	0.567789	0.0893806	0.174722
500859369	metal-dependent hydrolase [Bacillus pumilus]	0.424211	-0.0255079	0.259425	-0.182272	-0.0563171
500860844	DUF1433 domain-containing protein [Bacillus pumilus]	0.424689	-0.130528	0.0676568	0.23567	0.0852083
500857530	VOC family virulence protein [Bacillus pumilus]	0.424963	-0.384581	0.134073	-0.163089	-0.0243992
500857317	hypothetical protein [Bacillus pumilus]	0.425131	-0.0673182	-0.135338	0.0581945	0.0673948
500857340	NAD(P)-dependent oxidoreductase [Bacillus pumilus]	0.425282	-0.139179	-0.196669	-0.181682	-0.313258
500858415	serine/threonine protein kinase [Bacillus pumilus]	0.425441	0.109963	0.154183	-0.00779023	-0.00432365
500858469	chemotaxis protein CheA [Bacillus pumilus]	0.425501	-0.0763485	0.0646951	0.479083	-0.0338131
489310165	MULTISPECIES: DUF2584 domain-containing protein [Bacillus]	0.426473	-0.162889	-0.089951	0.138634	-0.0699787
500857208	type I methionyl aminopeptidase [Bacillus pumilus]	0.426741	0.193552	0.255969	0.0814409	0.130006
754202307	MBL fold metallo-hydrolase [Bacillus pumilus]	0.427795	-0.0427628	0.174193	0.0695273	0.0591764
500857274	aldo/keto reductase [Bacillus pumilus]	0.427949	-0.141826	0.111338	-0.216289	0.0782131
500861309	cell wall metabolism sensor histidine kinase WalK [Bacillus pumilus]	0.428233	0.117123	0.0269709	-0.060986	0.0823171
754202359	hypothetical protein [Bacillus pumilus]	0.428941	0.0500535	0.438293	0.526079	0.165069
500857336	glycine betaine/L-proline ABC transporter ATP-binding protein [Bacillus pumilus]	0.428945	-0.0772947	-0.20086	-0.0749883	-0.018616
500858264	pyridoxal phosphate-dependent aminotransferase [Bacillus pumilus]	0.428984	0.16234	-0.107755	-0.273963	-0.025241
500857205	50S ribosomal protein L15 [Bacillus pumilus]	0.429129	-0.298599	-1.00267	-0.664785	0.100679
500859843	fructokinase [Bacillus pumilus]	0.430038	0.205232	-0.21474	-0.255074	-0.110028
500860136	ATP synthase subunit gamma [Bacillus pumilus]	0.430457	0.190233	0.277993	0.383076	0.0794426
500857842	thioredoxin-dependent thiol peroxidase [Bacillus pumilus]	0.430961	-0.303022	-0.070174	-0.101086	-0.155574
500859437	NAD(P)/FAD-dependent oxidoreductase [Bacillus pumilus]	0.431059	-0.150565	-0.0975013	-0.044638	-0.22575
500857808	phosphatidylglycerol lysyltransferase [Bacillus pumilus]	0.431202	-0.303932	0.199973	0.097904	0.0189731
500860343	agmatinase [Bacillus pumilus]	0.431989	-0.240077	0.0344851	-0.122061	-0.196712
500857552	D-alanyl-D-alanine carboxypeptidase [Bacillus pumilus]	0.432605	-0.153171	0.255441	0.170499	0.00859287
489309527	MULTISPECIES: 50S ribosomal protein L7/L12 [Bacillus]	0.432717	-0.233681	-0.0797608	-0.0223526	-0.0794453
987861385	histidine--tRNA ligase [Bacillus pumilus]	0.433047	-0.159464	0.0355434	0.0983595	0.142051
754202188	ABC transporter ATP-binding protein [Bacillus pumilus]	0.433164	0.272306	-0.00293101	-0.29236	0.0946143
500858856	CCA-adding enzyme [Bacillus pumilus]	0.433201	0.162982	-0.0660127	-0.137158	0.0881063
500858489	translation initiation factor IF-2 [Bacillus pumilus]	0.433262	0.156135	0.0295105	0.047084	0.122989
500858263	PAS domain-containing sensor histidine kinase [Bacillus pumilus]	0.433455	0.323475	-0.145044	-0.513644	-0.186205
500857360	acetylxylan esterase [Bacillus pumilus]	0.434141	-0.170392	0.0755917	-0.241126	-0.263419
500859116	hypothetical protein [Bacillus pumilus]	0.434436	-0.222361	-0.532152	-0.0710172	0.12717
500859274	hydroxymethylbilane synthase [Bacillus pumilus]	0.434462	-0.127758	0.116401	-0.20036	-0.0147595
500858432	signal recognition particle protein [Bacillus pumilus]	0.434867	0.152377	-0.0240221	0.234002	0.027074
500859851	metal ABC transporter substrate-binding protein [Bacillus pumilus]	0.435469	0.287201	0.368342	0.0660462	0.0233702
489307972	MULTISPECIES: 50S ribosomal protein L31 [Bacillus]	0.435542	-0.246259	-0.186782	0.246093	-0.0681151
489306387	trehalose permease IIC protein [Bacillus pumilus]	0.435598	-0.229038	0.0985819	-0.75291	-0.0480203
500860740	tetratricopeptide repeat-containing protein [Bacillus pumilus]	0.436639	-0.0285254	-0.323308	-0.376765	-0.136465
500857498	RNA-binding transcriptional accessory protein [Bacillus pumilus]	0.43685	-0.0702156	0.0599184	0.170511	-0.0222218
500859681	methionine ABC transporter substrate-binding protein [Bacillus pumilus]	0.43695	0.0309777	0.342122	0.483085	0.0297221
500858672	assimilatory sulfite reductase (NADPH) flavoprotein subunit [Bacillus pumilus]	0.437122	-0.0833959	0.0252207	-0.126068	-0.114724
500857697	hypothetical protein [Bacillus pumilus]	0.437135	-0.136339	0.0345597	0.474512	0.059301
500857639	phosphoribosylformylglycinamidine synthase subunit PurL [Bacillus pumilus]	0.437228	0.027737	-0.125388	0.198639	-0.0199952
500858331	MULTISPECIES: DUF2197 domain-containing protein [Bacillus]	0.437843	0.0330288	0.0305601	-0.246249	0.00306729
500859251	transcription repressor NadR [Bacillus pumilus]	0.438706	-0.053153	-0.0546292	0.0725189	0.0394355
500858297	efflux RND transporter periplasmic adaptor subunit [Bacillus pumilus]	0.438767	0.049109	0.0881319	0.15389	0.294308
500858230	pyridoxal phosphate-dependent aminotransferase [Bacillus pumilus]	0.438799	0.108039	-0.0399855	-0.0735303	0.424263
500859158	hypothetical protein [Bacillus pumilus]	0.438912	0.372981	0.290737	0.15976	0.103324
489308266	MULTISPECIES: ferredoxin [Bacillus]	0.43905	-0.369711	-0.10233	-0.295604	-0.0731702
500858488	hypothetical protein [Bacillus pumilus]	0.439148	-0.333483	-0.264795	0.218664	0.00407916
500857640	amidophosphoribosyltransferase [Bacillus pumilus]	0.439564	0.00866499	0.180638	-0.037623	0.0869507
500859712	hypothetical protein [Bacillus pumilus]	0.440122	-0.145891	0.152336	0.365568	-0.120305
500858767	peptidase S41 [Bacillus pumilus]	0.440595	-0.0220881	-0.126805	-0.106574	0.0236691
500860023	MULTISPECIES: YigZ family protein [Bacillus]	0.441288	-0.0330278	0.12423	0.0761026	0.225385
754201889	ATP-dependent helicase/deoxyribonuclease subunit B [Bacillus pumilus]	0.441642	-0.00757568	-0.085014	-0.383764	-0.102329
489305727	MULTISPECIES: sensor histidine kinase [Bacillus]	0.442029	0.147078	-0.0940257	-0.226658	-0.0122802
500861317	replicative DNA helicase [Bacillus pumilus]	0.442159	0.0923549	-0.32169	-0.362897	-0.138886
500859239	Holliday junction branch migration protein RuvA [Bacillus pumilus]	0.442713	-0.105349	0.240005	0.681167	0.0525947
500857178	lysine--tRNA ligase [Bacillus pumilus]	0.44278	-0.0349648	0.03286	0.111978	0.0728372
500859425	tRNA (guanosine(46)-N7)-methyltransferase TrmB [Bacillus pumilus]	0.443445	-0.21501	0.24718	0.600557	0.0561644
500859951	peptidase C40 [Bacillus pumilus]	0.443633	-0.652278	-0.494124	0.0227685	-0.524614
500858634	alpha/beta hydrolase [Bacillus pumilus]	0.444105	0.75345	0.453645	0.172498	0.457073
500858845	peptidase [Bacillus pumilus]	0.444427	0.0685364	0.305788	0.408544	0.0868883
500860017	flagellar protein FlgN [Bacillus pumilus]	0.444542	-0.0116731	0.0103011	1.2845	0.0194784
500859491	carbonic anhydrase [Bacillus pumilus]	0.444775	-0.136113	-0.0491125	-0.0962891	-0.183245
500858105	esterase family protein [Bacillus pumilus]	0.446419	-0.14216	0.0967125	-0.0900087	-0.0412264
494764117	MULTISPECIES: ribosome-binding factor A [Bacillus]	0.446443	-0.0731605	0.0595953	0.448706	0.00034496
500857493	MULTISPECIES: phosphoserine phosphatase [Bacillus]	0.446566	0.0585843	0.0565471	0.254305	-0.0744572
500859100	Nif3-like dinuclear metal center hexameric protein [Bacillus pumilus]	0.446787	-0.0428557	0.307664	0.0953888	0.0178451
500857341	amidohydrolase [Bacillus pumilus]	0.446809	0.329657	0.426529	0.326226	0.143156
500859978	excinuclease ABC subunit UvrA [Bacillus pumilus]	0.447567	0.0841232	-0.162099	-0.288148	-0.0942675
500858468	chemotaxis response regulator protein-glutamate methylesterase [Bacillus pumilus]	0.447648	0.0310597	-0.22401	-0.227377	-0.0818381
500859848	cadmium-translocating P-type ATPase [Bacillus pumilus]	0.448899	-0.341453	-0.289561	-0.27951	-0.340788
500859238	Holliday junction branch migration DNA helicase RuvB [Bacillus pumilus]	0.450986	0.0928894	0.0126194	0.0247254	0.188616
500857195	DNA-directed RNA polymerase subunit beta' [Bacillus pumilus]	0.451376	0.113963	-0.0063404	-0.153061	0.0893175
500858813	AIM24 family protein [Bacillus pumilus]	0.451682	0.323342	0.325952	0.520385	0.15576
500857519	alpha/beta hydrolase [Bacillus pumilus]	0.452101	-0.0963329	-0.262049	-0.369166	-0.0559196
500858555	MULTISPECIES: hypothetical protein [Bacillus]	0.4522	-0.00933838	0.0873443	-0.240978	-0.101727
500858314	MULTISPECIES: ribonuclease J [Bacillus]	0.452564	0.0273308	0.264304	0.117705	0.00141194
500861328	manganese-dependent inorganic pyrophosphatase [Bacillus pumilus]	0.452683	-0.0159654	0.0275142	0.140141	0.153993
500860808	chemotaxis protein [Bacillus pumilus]	0.453025	-0.279182	-0.18075	0.483019	-0.29647
500858916	DNA-binding response regulator [Bacillus pumilus]	0.45323	-0.0346105	0.0169046	0.160198	0.247075
500860036	amidase [Bacillus pumilus]	0.453678	-0.458526	-0.421617	0.379298	-0.529173
500860824	2-deoxyribose-5-phosphate aldolase [Bacillus pumilus]	0.453748	-0.138875	-0.0541243	0.100704	0.142603
500857889	hypothetical protein [Bacillus pumilus]	0.45379	-0.00858046	0.224593	0.299193	0.126146
500857701	DUF3885 domain-containing protein [Bacillus pumilus]	0.4545	0.222659	0.360276	0.317551	0.26664
500858461	flagellar motor switch phosphatase FliY [Bacillus pumilus]	0.454877	-0.150991	-0.134643	0.300061	-0.0733671
500857950	3-phosphoserine/phosphohydroxythreonine transaminase [Bacillus pumilus]	0.455668	0.113024	-0.163465	-0.165049	0.0575985
754202060	RIP metalloprotease RseP [Bacillus pumilus]	0.455701	-0.245749	0.0278779	0.35673	-0.198709
489305718	DNA-binding response regulator [Bacillus pumilus]	0.455825	-0.206259	-0.173709	0.353929	-0.0401642
500857137	DUF327 domain-containing protein [Bacillus pumilus]	0.455857	-0.043479	-0.0637028	0.302112	-0.0697018
500859870	carboxylesterase [Bacillus pumilus]	0.456014	0.0150901	-0.230391	-0.107559	-0.0112167
500859312	succinate dehydrogenase iron-sulfur subunit [Bacillus pumilus]	0.456863	0.164404	-0.114009	-0.222805	-0.248304
500857155	transcription-repair coupling factor [Bacillus pumilus]	0.45702	0.00185054	-0.105081	-0.0506559	0.0359452
500860787	aspartate ammonia-lyase [Bacillus pumilus]	0.458192	-0.146108	-0.0522996	0.240044	0.0549824
500857984	iron ABC transporter substrate-binding protein [Bacillus pumilus]	0.458287	-0.717038	-0.400181	-0.0416823	-0.570885
500859001	ABC transporter substrate-binding protein [Bacillus pumilus]	0.459617	-0.061333	0.245337	0.473712	-0.0613847
500858665	1-phosphofructokinase [Bacillus pumilus]	0.460581	0.116636	0.112514	0.368711	0.19183
489308431	MULTISPECIES: HU family DNA-binding protein [Bacillus]	0.460649	-0.115728	-0.319747	0.11103	0.143477
500858412	16S rRNA (cytosine(967)-C(5))-methyltransferase RsmB [Bacillus pumilus]	0.460728	0.10078	-0.118992	-0.109065	0.0230619
500857175	2-amino-4-hydroxy-6-hydroxymethyldihydropteridine diphosphokinase [Bacillus pumilus]	0.460876	0.250752	0.24597	0.493155	0.108672
754202335	HDIG domain-containing protein [Bacillus pumilus]	0.460971	0.0812496	0.119982	-0.132034	-0.0785046
489304031	MULTISPECIES: DUF3388 domain-containing protein [Bacillus]	0.461006	0.104318	-0.0532141	-0.161232	-0.0851586
500857204	50S ribosomal protein L18 [Bacillus pumilus]	0.461226	-0.375775	-0.125642	-0.185493	0.187427
500858881	nucleoside-diphosphate kinase [Bacillus pumilus]	0.462316	0.242496	0.0644519	-0.49589	-0.334581
500859168	DsbA family oxidoreductase [Bacillus pumilus]	0.462353	-0.460142	-0.209151	0.691979	-0.0889102
736152446	MULTISPECIES: 50S ribosomal protein L11 [Bacillales]	0.463	-0.129935	-0.324822	-0.252119	-0.0273796
500858717	cytochrome P450 [Bacillus pumilus]	0.463966	0.464355	0.593206	0.136408	0.267472
500859677	MULTISPECIES: SUF system NifU family Fe-S cluster assembly protein [Bacillus]	0.464192	-0.175021	0.131447	0.568346	0.00783131
500857624	N-acetyltransferase [Bacillus pumilus]	0.464327	0.0860856	-0.150382	0.587119	-0.00558731
500859321	TetR family transcriptional regulator [Bacillus pumilus]	0.464622	-0.306762	0.0663865	0.311824	-0.134075
489306446	MULTISPECIES: DUF1540 domain-containing protein [Bacillus]	0.464759	-0.789884	-1.0077	-0.931112	-0.279449
500859893	MULTISPECIES: type I glyceraldehyde-3-phosphate dehydrogenase [Bacillus]	0.465354	0.263694	0.0905856	0.461843	0.34123
489309545	ATP-dependent Clp protease ATP-binding subunit [Bacillus pumilus]	0.465656	-0.0925381	-0.210341	-0.168452	0.0193235
500858993	chemotaxis protein CheW [Bacillus pumilus]	0.466112	-0.50014	-0.250798	0.531095	-0.00832899
500860849	cyclodextrin-binding protein [Bacillus pumilus]	0.466378	-0.339875	0.128988	-0.907679	-0.521978
500859934	TM2 domain-containing protein [Bacillus pumilus]	0.466494	-0.340571	-0.278838	0.0108535	-0.0610043
489309624	MULTISPECIES: 50S ribosomal protein L10 [Bacillus]	0.466854	-0.109542	-0.125383	-0.0900931	-0.0188188
489308351	MULTISPECIES: cold-shock protein [Bacillus]	0.467149	-0.346216	-0.227368	0.173797	0.171161
500858564	N-acetyltransferase [Bacillus pumilus]	0.46719	0.00579843	-0.00687504	-0.0856792	0.0323817
500860966	LacI family transcriptional regulator [Bacillus pumilus]	0.467697	0.120113	-0.147877	-0.307271	-0.0215008
500858709	ABC transporter ATP-binding protein [Bacillus pumilus]	0.467903	-0.0929247	-0.0465886	0.0284808	-0.0970349
500858625	MarR family transcriptional regulator [Bacillus pumilus]	0.468409	-0.518622	-0.370626	-0.299384	-0.420798
500858447	GTP-sensing pleiotropic transcriptional regulator CodY [Bacillus pumilus]	0.469314	0.0279485	0.270283	0.50279	0.0680231
500857991	ATP-dependent helicase/nuclease subunit A [Bacillus pumilus]	0.470172	0.0244904	-0.015435	-0.176858	-0.0447039
500858970	CoA-disulfide reductase [Bacillus pumilus]	0.470936	0.188176	-0.155164	-0.450088	-0.349824
489306013	MULTISPECIES: L-malate permease [Bacillus]	0.47131	-0.580296	-0.164613	0.300474	-0.212384
500860035	N-acetylmuramoyl-L-alanine amidase [Bacillus pumilus]	0.473478	-0.430952	-0.521953	0.555301	-0.608098
489308356	MULTISPECIES: GTP cyclohydrolase I FolE [Bacillus]	0.47382	0.0216917	0.280844	0.13356	0.106663
489308987	3-isopropylmalate dehydratase small subunit [Bacillus pumilus]	0.47385	0.347909	0.412167	0.385386	0.520969
754201519	DNA polymerase III subunit beta [Bacillus pumilus]	0.474341	-0.0494686	-0.121155	0.047119	0.01141
495617820	MULTISPECIES: kinase/pyrophosphorylase [Bacillus]	0.47457	0.181255	0.0261432	-0.143234	-0.0265062
489306461	MULTISPECIES: Asp-tRNA(Asn)/Glu-tRNA(Gln) amidotransferase GatCAB subunit C [Bacillus]	0.474795	-0.209042	-0.457915	-0.220265	0.0125934
500859979	excinuclease ABC subunit UvrB [Bacillus pumilus]	0.475104	0.114757	-0.172655	-0.343246	-0.136053
500859287	ketol-acid reductoisomerase [Bacillus pumilus]	0.475203	0.373276	0.694916	0.507227	0.427806
500857915	MULTISPECIES: HlyC/CorC family transporter [Bacillus]	0.475939	0.150638	-0.219623	-0.141366	-0.153122
500857238	YbbR-like domain-containing protein [Bacillus pumilus]	0.478399	0.00778574	0.332014	0.302156	0.0645359
500859578	NADH-dependent alcohol dehydrogenase [Bacillus pumilus]	0.478966	-0.425409	-0.0494991	-0.348955	-0.205
500857365	hypothetical protein [Bacillus pumilus]	0.479188	0.159005	-0.0993824	-0.304221	0.034238
754201803	aminoglycoside phosphotransferase [Bacillus pumilus]	0.479565	0.286897	0.12961	-0.0306084	0.230799
500857248	ABC transporter ATP-binding protein [Bacillus pumilus]	0.480159	0.0257189	0.00916515	-0.00156973	-0.137677
500859362	acetyl-CoA carboxylase carboxyl transferase subunit beta [Bacillus pumilus]	0.480489	0.0687837	-0.151972	-0.128166	-0.0792289
500857894	aspartate aminotransferase family protein [Bacillus pumilus]	0.480499	0.684135	-0.913472	-1.48342	-1.23793
500858252	aminopeptidase P family protein [Bacillus pumilus]	0.481348	-0.0911612	0.203778	-0.0197973	0.0705409
500859225	aspartate--tRNA ligase [Bacillus pumilus]	0.482128	0.111954	0.052899	0.0422325	0.229542
500860805	transcription antiterminator LicT [Bacillus pumilus]	0.482475	-0.0900923	-0.106783	-0.160465	-0.169172
500857468	N-acetyltransferase [Bacillus pumilus]	0.482705	0.172519	0.177519	0.0617668	0.000214611
489303953	MULTISPECIES: NADPH-dependent 7-cyano-7-deazaguanine reductase QueF [Bacillus]	0.482871	-0.0349218	0.210737	0.164041	-0.058248
489304436	MULTISPECIES: hypothetical protein [Bacillus]	0.484073	-0.697628	-0.640864	-0.235014	-0.333227
500857456	DNA topoisomerase III [Bacillus pumilus]	0.484211	0.0707848	-0.0369479	0.0625465	0.135609
494760908	MULTISPECIES: 50S ribosomal protein L22 [Bacillus]	0.48422	0.276453	0.116755	0.311736	0.270752
500857181	protein arginine kinase [Bacillus pumilus]	0.484221	0.119074	-0.0722321	-0.171431	0.0699623
500858269	chemotaxis protein CheV [Bacillus pumilus]	0.484683	-0.12323	0.00703952	0.680932	-0.116146
500858413	23S rRNA (adenine(2503)-C(2))-methyltransferase RlmN [Bacillus pumilus]	0.48516	-0.150134	-0.169445	0.0012362	-0.144581
500857825	oxalate decarboxylase [Bacillus pumilus]	0.486466	0.93084	-0.0713434	-1.31193	-0.61265
500859561	chemotaxis protein [Bacillus pumilus]	0.486503	-0.278222	0.110014	0.654828	-0.0848368
500857409	amidohydrolase [Bacillus pumilus]	0.486561	0.0725505	0.078411	-0.0753498	0.0079835
500857926	D-amino-acid transaminase [Bacillus pumilus]	0.487644	0.274082	-0.0599096	-0.335979	-0.043013
500859178	acyl-CoA dehydrogenase [Bacillus pumilus]	0.487685	0.0606137	-0.172355	-0.249965	0.0190045
500857188	cysteine--tRNA ligase [Bacillus pumilus]	0.487729	-0.160829	0.101536	0.165304	-0.0542795
500859221	cysteine desulfurase [Bacillus pumilus]	0.487968	0.163529	-0.042607	-0.129259	0.165141
500858566	hypothetical protein [Bacillus pumilus]	0.488454	-0.0159592	-0.0618373	-0.239322	-0.0875467
500860999	tellurium resistance protein [Bacillus pumilus]	0.489536	-0.0902013	0.0617824	0.204159	0.0817278
500857207	adenylate kinase [Bacillus pumilus]	0.489859	-0.0565611	0.126808	-0.122431	-0.0799682
500858316	peptide deformylase [Bacillus pumilus]	0.490104	0.0435337	0.23994	0.0415886	0.169829
494760906	MULTISPECIES: 50S ribosomal protein L2 [Bacillus]	0.490124	-0.118085	-0.320157	-0.0975276	0.134689
500858766	SAM-dependent methyltransferase [Bacillus pumilus]	0.490835	0.364953	-0.0248338	-0.328474	-0.197101
500858256	phosphoenolpyruvate--protein phosphotransferase [Bacillus pumilus]	0.491245	-0.191049	0.0686219	0.157912	-0.124883
500859656	bifunctional metallophosphatase/5'-nucleotidase [Bacillus pumilus]	0.491414	0.0225217	-0.159121	-0.271537	0.0349372
500857325	DUF4352 domain-containing protein [Bacillus pumilus]	0.492359	0.0370063	0.0651087	-0.225898	-0.00807185
500859975	DUF4097 domain-containing protein [Bacillus pumilus]	0.492855	0.184947	0.0105897	-0.137275	-0.0677052
500859941	D-glycerate dehydrogenase [Bacillus pumilus]	0.493139	0.219894	-0.255143	-0.367555	-0.0291393
500857662	DNA ligase (NAD(+)) LigA [Bacillus pumilus]	0.494076	-0.0428979	0.0927514	0.430356	-0.0280063
500860135	ATP synthase subunit beta [Bacillus pumilus]	0.494217	0.0424944	0.155648	0.370486	-0.0222375
500859259	septum site-determining protein MinC [Bacillus pumilus]	0.494242	0.0854722	0.0637224	0.104045	-0.0530233
489306738	amino acid ABC transporter permease [Bacillus pumilus]	0.494778	-0.174992	-0.00508532	0.177688	-0.243774
500859483	nucleoside triphosphatase YtkD [Bacillus pumilus]	0.495255	-0.162254	0.179173	0.264889	0.0475714
489307582	DNA-binding response regulator [Bacillus pumilus]	0.495322	-0.155515	-0.124835	0.0462365	0.0449101
754202005	hypothetical protein [Bacillus pumilus]	0.495855	0.219682	-0.24433	-0.413723	0.0224444
500859305	ribonuclease PH [Bacillus pumilus]	0.495938	0.0281717	0.0346547	-0.0660884	-0.100328
500859230	DUF1049 domain-containing protein [Bacillus pumilus]	0.496976	-0.168302	0.00663949	-0.274049	-0.124327
500858696	MULTISPECIES: membrane protein [Bacillus]	0.497267	0.0549464	0.0192757	0.434757	0.0333345
500858236	two-component sensor histidine kinase [Bacillus pumilus]	0.497367	0.288115	0.0106318	-0.267318	-0.0531447
754202765	ring-cleaving dioxygenase [Bacillus pumilus]	0.497494	0.0471362	0.0606743	-0.189366	-0.100141
500858127	N-acetyltransferase [Bacillus pumilus]	0.497846	0.130698	0.12959	-0.103464	-0.124312
500859002	BrxA/BrxB family bacilliredoxin [Bacillus pumilus]	0.497905	-0.157692	-0.27147	-0.0880723	-0.051131
500858673	assimilatory sulfite reductase (NADPH) hemoprotein subunit [Bacillus pumilus]	0.498848	-0.0101751	0.137243	-0.0482016	-0.125809
500857407	amino acid ABC transporter substrate-binding protein [Bacillus pumilus]	0.499758	-0.0215072	0.308117	0.374069	0.0630803
500859435	rRNA pseudouridine synthase [Bacillus pumilus]	0.500411	-0.483341	-0.192082	-0.051186	-0.0448779
500860813	hypothetical protein [Bacillus pumilus]	0.500426	-0.582249	-0.609093	0.360506	-0.603073
500858320	MULTISPECIES: alpha-ketoacid dehydrogenase subunit beta [Bacillus]	0.50045	-0.113232	0.12256	0.124968	-0.0362764
500859671	DNA-binding response regulator [Bacillus pumilus]	0.500845	0.0467636	-0.26585	-0.0750042	-0.0299798
500859350	dephospho-CoA kinase [Bacillus pumilus]	0.502204	-0.0213999	-0.0858918	0.0821637	-0.0912852
500859235	tRNA guanosine(34) transglycosylase Tgt [Bacillus pumilus]	0.502205	-0.0193893	0.171851	0.00688987	0.0421741
500860695	glycosyltransferase family 2 protein [Bacillus pumilus]	0.502238	0.116769	-0.113778	-0.446707	-0.120182
495622977	MULTISPECIES: 30S ribosomal protein S18 [Bacillus]	0.50226	0.0844187	-0.201923	0.0645134	0.0354772
500859140	HD domain-containing protein [Bacillus pumilus]	0.503328	0.154167	0.208137	0.00169592	0.00304545
500860039	UDP-N-acetylglucosamine 2-epimerase (non-hydrolyzing) [Bacillus pumilus]	0.503467	-0.204863	-0.385674	-0.363614	0.0431723
500859253	GTPase ObgE [Bacillus pumilus]	0.503725	0.0734225	-0.011347	0.228365	0.0286735
500860737	VOC family protein [Bacillus pumilus]	0.504134	-0.0331775	0.273405	0.126624	0.291295
489305421	MULTISPECIES: NifU family protein [Bacillus]	0.504971	-0.312634	-0.171333	0.401247	0.0304342
489309768	MULTISPECIES: translation initiation factor IF-1 [Bacillus]	0.50506	-0.28138	-0.725087	-0.292139	-0.21452
500860139	ATP synthase subunit B [Bacillus pumilus]	0.506207	0.0553954	0.21128	0.188348	0.0513612
500859545	phage portal protein [Bacillus pumilus]	0.506398	-0.392411	-0.545442	-0.32673	-0.373786
489309991	transcriptional regulator [Bacillus pumilus]	0.506485	-0.205196	-0.314615	-0.249232	-0.0385083
500859153	hypothetical protein [Bacillus pumilus]	0.509158	0.0612648	0.0287482	0.321633	0.19407
500859946	YvcK family protein [Bacillus pumilus]	0.50924	-0.0931704	-0.247261	-0.22278	-0.0368086
500857401	MULTISPECIES: amino acid ABC transporter permease [Bacillus]	0.511179	-0.65998	-0.157666	0.0490617	-0.325469
1173251610	tRNA (adenosine(37)-N6)-threonylcarbamoyltransferase complex ATPase subunit type 1 TsaE [Bacillus pumilus]	0.511409	-0.308345	-0.096354	0.121332	0.200952
500861313	adenylosuccinate synthetase [Bacillus pumilus]	0.512229	0.212244	0.013873	-0.0396771	0.106743
500858302	PTS fructose transporter subunit IIC [Bacillus pumilus]	0.512879	-0.0353761	-0.0399253	0.0237527	0.302287
500857959	protoporphyrinogen oxidase [Bacillus pumilus]	0.514619	0.0437291	-0.121399	0.0404715	0.197092
500857578	molecular chaperone GroEL [Bacillus pumilus]	0.514885	-0.110207	0.109772	0.0517171	0.0170448
500858419	hypothetical protein [Bacillus pumilus]	0.515386	0.0815464	-0.137924	-0.166319	-0.0594128
500858632	cytidine deaminase [Bacillus pumilus]	0.515589	-0.0378801	-0.255096	-0.0405486	-0.114981
500857776	23S rRNA (uracil(1939)-C(5))-methyltransferase RlmD [Bacillus pumilus]	0.515976	-0.139678	-0.0589895	-0.0571641	0.0676237
500858611	CoA-binding protein [Bacillus pumilus]	0.516119	-0.0232079	-0.240363	-0.314829	-0.101963
500859268	valine--tRNA ligase [Bacillus pumilus]	0.51693	-0.0138368	-0.00342209	0.104587	0.0782272
500857752	methyl-accepting chemotaxis protein [Bacillus pumilus]	0.51839	-0.269228	-0.0297809	0.484104	-0.176657
500857898	glycerol-3-phosphate dehydrogenase/oxidase [Bacillus pumilus]	0.519031	-0.0431324	-0.0669046	-0.235806	-0.00073735
754201525	S4 domain-containing protein YaaA [Bacillus pumilus]	0.519117	-0.158626	-0.365102	0.272403	-0.0765848
500857157	nucleoside triphosphate pyrophosphohydrolase [Bacillus pumilus]	0.519453	0.162783	-0.17463	-0.259738	0.128205
500857884	endonuclease [Bacillus pumilus]	0.519869	-0.0236499	-0.472639	-0.40626	-0.565518
500860665	MurR/RpiR family transcriptional regulator [Bacillus pumilus]	0.51988	0.126995	-0.0286966	-0.149919	0.13773
500859618	type VII secretion protein EssC [Bacillus pumilus]	0.520079	0.283696	0.272759	0.0674585	0.215137
489308034	DUF4264 domain-containing protein [Bacillus pumilus]	0.522932	-0.0645276	0.00336398	0.239835	-0.321629
489307161	biphenyl 2,3-dioxygenase [Bacillus pumilus]	0.524513	-0.273503	0.0140374	0.602487	0.0247902
771592797	MULTISPECIES: transcriptional regulator [Bacillus]	0.525651	0.131855	0.172684	0.342126	0.0786694
489307507	LysR family transcriptional regulator [Bacillus pumilus]	0.526113	-0.176068	0.00120748	-0.110131	-0.107288
500860054	CDP-glycerol--glycerophosphate glycerophosphotransferase [Bacillus pumilus]	0.526713	0.0182505	-0.0671517	-0.211169	-0.0243219
489304505	MULTISPECIES: tRNA (uridine(34)/cytosine(34)/5-carboxymethylaminomethyluridine(34)-2'-O)-methyltransferase TrmL [Bacillus]	0.52757	0.0107589	-0.164349	-0.0646581	-0.0278577
500858769	peptidase M15 [Bacillus pumilus]	0.527572	0.0616752	0.277842	0.313218	0.16538
500859122	16S rRNA (uracil(1498)-N(3))-methyltransferase [Bacillus pumilus]	0.527588	-0.0572268	-0.245793	0.0178978	-0.0272661
500859584	kinase [Bacillus pumilus]	0.527943	0.130241	-0.0960866	0.0333547	0.0626544
500859345	primosomal protein DnaI [Bacillus pumilus]	0.528135	-0.0172482	-0.174578	-0.201852	-0.129453
754201676	ATP-dependent helicase [Bacillus pumilus]	0.529397	-0.146425	-0.183541	-0.11782	-0.0178072
754201929	hypothetical protein [Bacillus pumilus]	0.529815	-0.307124	-0.17577	-0.102273	-0.27198
500858501	aspartate kinase [Bacillus pumilus]	0.530779	0.0766977	0.0718808	-0.0199867	0.15757
489309216	acyl-CoA thioesterase [Bacillus pumilus]	0.530928	-0.00631151	-0.113983	-0.39316	-0.468504
500857551	IMP dehydrogenase [Bacillus pumilus]	0.531381	0.0474757	-0.164181	-0.166818	-0.15123
500857643	MULTISPECIES: bifunctional phosphoribosylaminoimidazolecarboxamide formyltransferase/IMP cyclohydrolase [Bacillus]	0.531794	0.164603	0.0133631	-0.0941295	0.11569
500859325	DNA polymerase/3'-5' exonuclease PolX [Bacillus pumilus]	0.532636	0.172763	0.0951519	-0.0703158	-0.014919
489309519	MULTISPECIES: 50S ribosomal protein L17 [Bacillus]	0.533043	-0.203079	-0.476324	-0.202581	0.110471
500857329	chemical-damaging agent resistance protein C [Bacillus pumilus]	0.533092	0.0423856	0.192633	-0.0534435	0.149264
500859925	ABC-F type ribosomal protection protein [Bacillus pumilus]	0.533285	0.190024	-0.0485369	-0.633333	-0.155075
500858425	[acyl-carrier-protein] S-malonyltransferase [Bacillus pumilus]	0.534183	-0.145043	-0.388478	0.0157958	0.197117
500859868	MULTISPECIES: SsrA-binding protein [Bacillus]	0.534606	-0.585904	-0.538459	-0.542563	-0.488629
489306394	MULTISPECIES: L-cystine-binding protein TcyA [Bacillus]	0.538302	-0.261466	0.149783	0.26911	-0.228253
489248396	MULTISPECIES: 50S ribosomal protein L36 [Firmicutes]	0.538555	-0.21715	-0.593781	-0.298838	-0.12836
500860807	DUF1963 domain-containing protein [Bacillus pumilus]	0.539265	0.0036451	-0.168622	-0.327638	0.0718672
500860796	MurR/RpiR family transcriptional regulator [Bacillus pumilus]	0.539887	0.0647658	-0.0111797	-0.212179	0.10733
500857292	hypothetical protein [Bacillus pumilus]	0.540121	0.129821	0.048656	0.925888	0.0144031
500859705	class II fumarate hydratase [Bacillus pumilus]	0.541385	0.0944967	0.16909	0.0359527	-0.0250579
500858470	chemotaxis protein CheW [Bacillus pumilus]	0.541949	-0.0506003	0.149767	0.77571	0.0757239
500859099	4-hydroxy-3-methylbut-2-enyl diphosphate reductase [Bacillus pumilus]	0.542953	0.174957	0.071483	-0.0351387	0.0567517
500857496	MULTISPECIES: RNA polymerase sigma factor SigB [Bacillus]	0.543158	0.0170865	-0.0965651	0.0587696	-0.0649679
500858401	adenylyl-sulfate kinase [Bacillus pumilus]	0.543417	0.0313706	0.00833435	-0.0670142	0.107563
500859075	50S ribosomal protein L33 [Bacillus pumilus]	0.543743	-0.638511	-0.816594	-0.30203	-0.0886969
500860822	pyrimidine-nucleoside phosphorylase [Bacillus pumilus]	0.543814	-0.20131	-0.313084	-0.215692	-0.0150579
500860053	beta-N-acetylhexosaminidase [Bacillus pumilus]	0.543819	-0.507409	-0.568438	0.182217	-0.637286
500859110	cytidine deaminase [Bacillus pumilus]	0.544306	-0.173975	0.0357701	-0.152874	-0.0171984
500858855	biotin--[acetyl-CoA-carboxylase] ligase [Bacillus pumilus]	0.545162	-0.267689	0.085681	0.0733358	-0.1194
500857408	amino acid ABC transporter ATP-binding protein [Bacillus pumilus]	0.545763	-0.11963	0.0130994	0.292681	0.00483151
500859713	protein LiaH [Bacillus pumilus]	0.547416	-0.0844354	0.0395767	0.30206	-0.0158871
495623694	MULTISPECIES: DNA-binding response regulator [Bacillus]	0.547573	0.315393	0.0128382	-0.0986591	-0.120098
500860705	peptidase S8 [Bacillus pumilus]	0.548205	0.25693	-0.276852	-0.377114	-0.237407
754201780	DNA-3-methyladenine glycosylase 2 family protein [Bacillus pumilus]	0.549053	0.11617	-0.353959	-0.588946	-0.166178
489309689	MULTISPECIES: RNA polymerase sigma factor SigW [Bacillus]	0.549084	0.0626333	0.216688	0.314279	0.158459
489305011	MULTISPECIES: class 1b ribonucleoside-diphosphate reductase subunit beta [Bacillus]	0.551263	-0.176075	0.160292	0.68931	-0.0489146
500858139	flagellin [Bacillus pumilus]	0.553276	0.140386	0.262527	0.653658	0.499134
500857703	MurR/RpiR family transcriptional regulator [Bacillus pumilus]	0.553655	-0.353679	-0.0699897	-0.109074	-0.0254495
500858315	Cof-type HAD-IIB family hydrolase [Bacillus pumilus]	0.553879	0.266649	0.154129	0.199821	0.162971
494760884	MULTISPECIES: 50S ribosomal protein L1 [Bacillus]	0.554208	-0.0951849	-0.461248	-0.306928	-0.162417
500858988	phosphogluconate dehydrogenase (NADP(+)-dependent, decarboxylating) [Bacillus pumilus]	0.554708	0.113737	-0.119324	-0.143812	0.0380039
500859948	8-oxo-dGTP diphosphatase [Bacillus pumilus]	0.555396	-0.186038	-0.142759	-0.276603	-0.113474
754202641	N-acetyltransferase [Bacillus pumilus]	0.555452	-0.0182825	0.0420224	-0.171145	-0.154034
500859370	NAD(P)-dependent oxidoreductase [Bacillus pumilus]	0.557297	0.0436316	-0.0130536	-0.215325	0.0346193
500857642	phosphoribosylglycinamide formyltransferase [Bacillus pumilus]	0.558158	-0.0481266	0.266004	0.165764	0.152517
500860003	alpha/beta hydrolase [Bacillus pumilus]	0.558554	-0.0258323	0.175255	0.322706	-0.0368038
500858171	peptide ABC transporter substrate-binding protein [Bacillus pumilus]	0.561142	-0.260826	-0.161701	-0.51404	-0.44454
500859714	membrane protein [Bacillus pumilus]	0.561864	-0.208742	0.0393034	0.207351	-0.205755
500860015	flagellar hook-associated protein FlgL [Bacillus pumilus]	0.562646	-0.157584	-0.035623	0.377218	0.0284866
500858919	thiol-disulfide oxidoreductase [Bacillus pumilus]	0.563295	-0.0587478	-0.112078	0.397288	0.0516762
500857368	ABC transporter substrate-binding protein [Bacillus pumilus]	0.563884	-0.155013	-0.0904314	0.000830997	-0.173558
495636329	MULTISPECIES: 50S ribosomal protein L34 [Bacillus]	0.564108	-0.149558	-0.157395	-0.458029	0.301616
500859309	LysR family transcriptional regulator [Bacillus pumilus]	0.564341	0.451298	0.0224905	-0.504646	-0.0178421
754202225	asparagine--tRNA ligase [Bacillus pumilus]	0.5652	0.0494561	-0.00662543	-0.0300963	0.0937285
500857147	ribosomal RNA small subunit methyltransferase A [Bacillus pumilus]	0.567131	0.0179303	-0.0302474	-0.0925304	0.121979
489307780	MULTISPECIES: hypothetical protein [Bacillus]	0.568622	0.111303	0.0086053	0.20427	0.0847816
500858059	tryptophan--tRNA ligase [Bacillus pumilus]	0.568719	0.110953	-0.0584348	-0.0808142	0.166796
754202025	deoxyribodipyrimidine photo-lyase [Bacillus pumilus]	0.568766	-0.0849639	-0.0839778	-0.20482	0.111741
500859220	hypothetical protein [Bacillus pumilus]	0.568785	-0.15657	0.0511593	0.366569	-0.00410596
500858259	3-oxoacyl-ACP reductase [Bacillus pumilus]	0.568869	0.0807482	0.116714	0.151107	0.0617759
500860005	peptide chain release factor 2 [Bacillus pumilus]	0.569315	0.0541347	-0.11887	-0.148415	0.00430165
500858188	formyltetrahydrofolate deformylase [Bacillus pumilus]	0.571121	0.196785	0.370393	0.283508	0.172529
500860349	MULTISPECIES: spermidine synthase [Bacillus]	0.571364	-0.151	0.0700695	-0.230896	-0.143445
500857804	zinc-binding alcohol dehydrogenase family protein [Bacillus pumilus]	0.571413	0.126719	-0.275887	-0.441969	-0.109348
500857957	uroporphyrinogen decarboxylase [Bacillus pumilus]	0.572957	0.064998	0.0742771	0.0112683	0.121543
500858321	2-oxo acid dehydrogenase subunit E2 [Bacillus pumilus]	0.573348	-0.11691	0.0999314	-0.0176042	-0.112423
500857843	MULTISPECIES: transcriptional repressor [Bacillus]	0.574161	-0.0807859	-0.169801	-0.184322	-0.00577211
489309043	acetate kinase [Bacillus pumilus]	0.574898	0.0622537	-0.0733592	-0.045374	0.0862283
500858436	50S ribosomal protein L19 [Bacillus pumilus]	0.57513	0.101129	0.060639	0.169168	0.188317
500859018	DNA repair protein RecN [Bacillus pumilus]	0.575634	0.134877	0.0400643	-0.109165	0.0583284
500858944	anti-sigma F factor antagonist [Bacillus pumilus]	0.57773	0.178055	-0.176437	0.612452	-0.218649
500858258	methyl-accepting chemotaxis protein [Bacillus pumilus]	0.578322	-0.368451	-0.234593	0.172243	-0.21486
500858049	beta-ketoacyl-[acyl-carrier-protein] synthase II [Bacillus pumilus]	0.578588	-0.0244041	-0.0183635	-0.100828	-0.00661918
500859563	chemotaxis protein [Bacillus pumilus]	0.578665	-0.233126	-0.174669	0.260853	-0.204611
500859262	MULTISPECIES: rod shape-determining protein [Bacillus]	0.578767	-0.0590045	-0.0988346	-0.065998	-0.0494615
489304835	MULTISPECIES: cold-shock protein [Bacillus]	0.579268	-0.267142	-0.112625	0.518289	0.108341
500859294	D-alanine--poly(phosphoribitol) ligase subunit 1 [Bacillus pumilus]	0.579382	-0.0146841	-0.0989799	0.00584416	-0.0630397
500860694	uracil-DNA glycosylase [Bacillus pumilus]	0.579769	0.573105	0.185307	0.201234	0.213734
489308901	MULTISPECIES: thioredoxin [Bacillus]	0.579852	-0.501054	-0.160171	-0.3247	0.0791276
500857744	acylphosphatase [Bacillus pumilus]	0.581798	-0.240639	-0.387367	-0.496937	-0.357704
489304668	DNA-binding response regulator [Bacillus pumilus]	0.582741	0.11931	-0.0370714	-0.0462094	0.107603
500859186	3-ketoacyl-ACP reductase [Bacillus pumilus]	0.583336	0.0881235	0.108257	0.0444871	-0.079411
489304728	MULTISPECIES: ABC transporter ATP-binding protein [Bacillus]	0.583512	0.24143	0.180138	0.0931423	0.12202
500860188	UDP-N-acetylglucosamine 1-carboxyvinyltransferase [Bacillus pumilus]	0.584054	-0.17427	-0.25642	-0.0703733	-0.322279
489303786	MULTISPECIES: LysR family transcriptional regulator [Bacillus]	0.588648	0.132896	0.140162	0.519719	0.0848228
500858955	aldo/keto reductase [Bacillus pumilus]	0.588999	0.034405	0.278918	-0.100719	-0.0504508
500858589	STAS domain-containing protein [Bacillus pumilus]	0.589428	0.00501066	0.127594	0.321867	-0.0621617
500859011	sigma-54-dependent Fis family transcriptional regulator [Bacillus pumilus]	0.589963	0.171463	0.223328	0.217182	0.216173
500857196	elongation factor G [Bacillus pumilus]	0.590514	0.046019	-0.131303	-0.0811959	0.0159655
489309537	MULTISPECIES: 30S ribosomal protein S12 [Bacillus]	0.590918	0.26993	0.414117	0.457602	0.413909
500857728	NADP-dependent oxidoreductase [Bacillus pumilus]	0.591004	-0.138837	0.126442	-0.113536	-0.0636928
495630121	MULTISPECIES: 50S ribosomal protein L32 [Bacillus]	0.591449	-0.276171	-0.765848	-0.684804	-0.162077
500858458	flagellar basal body rod protein FlgG [Bacillus pumilus]	0.592387	-0.268569	-0.176199	0.198119	-0.072064
500859351	DNA-formamidopyrimidine glycosylase [Bacillus pumilus]	0.59363	0.213931	0.0483086	0.362262	-0.0275395
489306834	MULTISPECIES: shikimate kinase [Bacillus]	0.594525	0.0133533	0.0021592	0.385872	0.0434334
500859024	exodeoxyribonuclease VII large subunit [Bacillus pumilus]	0.595519	0.196163	0.132445	0.141668	0.0301971
500859126	nucleotide exchange factor GrpE [Bacillus pumilus]	0.596146	-0.0314202	0.0379931	0.0619896	0.0749942
754202466	leucine--tRNA ligase [Bacillus pumilus]	0.596711	-0.00866078	0.227953	0.0184036	0.0339821
500859419	DUF1444 domain-containing protein [Bacillus pumilus]	0.597144	0.019088	0.0899755	0.428556	-0.0129382
500859970	glucosamine-6-phosphate deaminase [Bacillus pumilus]	0.597213	0.00116574	-0.305584	-0.371792	-0.0604286
500860140	ATP synthase subunit A [Bacillus pumilus]	0.597448	0.0188693	0.270786	0.0971547	-0.0186508
500858543	N-acetylmuramoyl-L-alanine amidase [Bacillus pumilus]	0.598603	0.31744	0.587606	-0.340341	-0.106615
500858048	3-oxoacyl-ACP synthase III [Bacillus pumilus]	0.598944	-0.0967324	-0.215158	-0.115907	-0.030307
500858662	ketose-bisphosphate aldolase [Bacillus pumilus]	0.599229	0.073365	-0.15194	-0.415878	0.037219
500857201	MULTISPECIES: 30S ribosomal protein S17 [Bacillus]	0.599297	-0.187748	-0.0570176	0.130348	0.24246
489304745	insulinase family protein [Bacillus pumilus]	0.599554	-0.116273	0.122216	-0.0711498	-0.101174
500859314	succinate dehydrogenase cytochrome B558 [Bacillus pumilus]	0.599994	0.259644	0.253903	0.639318	0.188659
500860869	TetR/AcrR family transcriptional regulator [Bacillus pumilus]	0.600166	0.0608855	0.260296	0.600723	0.0395314
500858444	FADH(2)-oxidizing methylenetetrahydrofolate--tRNA-(uracil(54)-C(5))-methyltransferase TrmFO [Bacillus pumilus]	0.601622	0.158844	0.0855482	0.491162	0.12051
500857312	alpha/beta hydrolase [Bacillus pumilus]	0.60182	0.00442797	-0.017666	-0.150775	0.156918
500859013	glycerophosphodiester phosphodiesterase [Bacillus pumilus]	0.602236	0.181217	-0.0441818	-0.15801	0.0311062
500858792	DUF2140 domain-containing protein [Bacillus pumilus]	0.603181	-0.152786	0.0915859	0.24798	-0.117459
500858815	hypothetical protein [Bacillus pumilus]	0.603191	0.172326	0.0541605	0.0181019	0.257168
500857681	Asp-tRNA(Asn)/Glu-tRNA(Gln) amidotransferase GatCAB subunit B [Bacillus pumilus]	0.604076	0.0115975	-0.181815	-0.131696	0.0194633
500857696	6-phospho-alpha-glucosidase [Bacillus pumilus]	0.605432	0.549934	-0.421908	-1.55094	-1.24903
500857567	tRNA (adenosine(37)-N6)-threonylcarbamoyltransferase complex dimerization subunit type 1 TsaB [Bacillus pumilus]	0.605731	-0.0933978	0.0327561	0.146589	0.0683098
500859008	butyrate kinase [Bacillus pumilus]	0.606215	0.226633	0.162475	0.0928135	0.216504
500857958	ferrochelatase [Bacillus pumilus]	0.606629	-0.0641206	-0.111871	-0.0646183	0.103787
500859184	butanediol dehydrogenase [Bacillus pumilus]	0.606703	-0.176883	0.0588288	0.230081	-0.0746329
500860045	carbamoylphosphate synthase large subunit short form [Bacillus pumilus]	0.60672	0.0104386	0.0167639	-0.188152	0.0919091
500860419	lipoate--protein ligase family protein [Bacillus pumilus]	0.606727	-0.117492	-0.0213171	0.032424	0.0339045
500858992	membrane protein insertase YidC [Bacillus pumilus]	0.607232	-0.0888922	0.112147	1.29519	-0.0673791
500859472	asparagine synthetase B [Bacillus pumilus]	0.608017	0.106049	-0.084635	-0.0485047	-0.0018497
500857192	class I SAM-dependent methyltransferase [Bacillus pumilus]	0.611896	0.225568	0.287839	0.241428	0.298148
500858928	N-acetyltransferase [Bacillus pumilus]	0.613765	-0.104177	-0.188757	0.0748223	-0.153002
500859488	DNA starvation/stationary phase protection protein [Bacillus pumilus]	0.614142	-0.122716	0.25285	-0.197161	0.0317656
736611988	MULTISPECIES: ParA family protein [Bacillus]	0.614672	-0.0568263	-0.0438852	-0.0818971	-0.0761477
500857845	hypothetical protein [Bacillus pumilus]	0.615742	-0.024608	-0.0986785	-0.384757	-0.288786
500858787	peptide-methionine (S)-S-oxide reductase [Bacillus pumilus]	0.615765	-0.0330003	0.0128532	-0.0510409	-0.106741
489303627	MULTISPECIES: phosphocarrier protein HPr [Bacillus]	0.615906	-0.505872	-1.019	-0.886506	-0.450972
500858388	bifunctional pyrimidine operon transcriptional regulator/uracil phosphoribosyltransferase [Bacillus pumilus]	0.617024	-0.0621918	-0.0199229	0.0759229	-0.213246
500860138	ATP synthase subunit delta [Bacillus pumilus]	0.618223	0.040602	0.270797	0.254601	0.105157
754202542	sigma-54-dependent Fis family transcriptional regulator [Bacillus pumilus]	0.619731	0.121815	-0.018078	-0.0546283	0.126646
489309592	MULTISPECIES: 50S ribosomal protein L23 [Bacillus]	0.619936	0.154606	0.354147	0.426258	0.209221
500857239	phosphoglucosamine mutase [Bacillus pumilus]	0.620675	0.0620553	-0.00739554	-0.0807231	0.0348203
500860075	bifunctional murein DD-endopeptidase/murein LD-carboxypeptidase [Bacillus pumilus]	0.621941	-0.5022	-0.593025	0.120865	-0.603692
489306216	MULTISPECIES: Fe-S cluster assembly ATPase SufC [Bacillus]	0.621974	-0.156826	-0.172546	0.104399	-0.110416
500860359	MULTISPECIES: hypothetical protein [Bacillus]	0.622776	0.208626	0.0873841	0.109889	0.0405967
500857169	MULTISPECIES: cysteine synthase A [Bacillus]	0.622982	0.115621	-0.0975293	-0.168553	0.0875207
500857338	glycine/betaine ABC transporter [Bacillus pumilus]	0.623262	-0.00483727	0.158276	0.198894	-0.117667
500859495	o-succinylbenzoate synthase [Bacillus pumilus]	0.625813	0.0895669	0.0805954	0.00995059	0.161805
500860052	CDP-glycerol--glycerophosphate glycerophosphotransferase [Bacillus pumilus]	0.627019	-0.111474	0.135652	0.174425	0.206502
500859144	ribosome biogenesis GTPase YqeH [Bacillus pumilus]	0.627948	-0.0255197	0.0280796	-0.0897522	0.105891
489309775	MULTISPECIES: transcription termination/antitermination protein NusG [Bacillus]	0.628642	-0.100651	-0.186486	-0.034621	0.0269863
500858801	dihydrofolate reductase [Bacillus pumilus]	0.6317	0.114129	0.109053	-0.00400612	0.158536
500858260	NAD(P)-dependent oxidoreductase [Bacillus pumilus]	0.632576	0.0935967	0.00379578	-0.0561785	0.101483
500860708	oxygen-insensitive NADPH nitroreductase [Bacillus pumilus]	0.632662	-0.222905	-0.113469	-0.237253	-0.214199
500858327	inositol monophosphatase family protein [Bacillus pumilus]	0.633738	0.0221582	0.0619204	0.232895	0.0399728
500858023	MULTISPECIES: YajQ family cyclic di-GMP-binding protein [Bacillus]	0.634555	-0.501727	-0.52825	-0.572321	-0.14702
500857704	deacylase [Bacillus pumilus]	0.636128	0.119455	0.00156204	-0.24127	-0.0235075
500858831	class I SAM-dependent RNA methyltransferase [Bacillus pumilus]	0.636408	0.149839	0.0492029	-0.00254968	0.0824425
754202901	BMP family ABC transporter substrate-binding protein [Bacillus pumilus]	0.63717	-0.163168	-0.11033	0.184585	0.174435
489304796	MULTISPECIES: flagellar motor switch protein FliM [Bacillus]	0.64105	-0.126093	0.0328773	0.367931	0.0192004
500858532	OsmC family peroxiredoxin [Bacillus pumilus]	0.641787	-0.172685	0.210232	-0.126389	-0.034557
500858416	GTPase A [Bacillus pumilus]	0.643826	-0.0486758	-0.182122	-0.030342	-0.103823
500859998	ABC transporter permease [Bacillus pumilus]	0.644324	-0.0675367	-0.00191298	0.0731395	-0.0974633
489304200	MULTISPECIES: DNA-directed RNA polymerase subunit omega [Bacillus]	0.644897	0.314973	0.0283452	0.609765	0.33349
500859330	phenylalanine--tRNA ligase subunit alpha [Bacillus pumilus]	0.645882	-0.0221698	0.0549932	0.0941297	-0.00500936
500859931	UDP-glucosyltransferase [Bacillus pumilus]	0.646026	0.169779	0.0892718	-0.129097	0.0107026
500860835	histidine kinase [Bacillus pumilus]	0.64772	-0.257685	-0.0490519	0.559123	-0.158828
500857142	16S rRNA (cytidine(1402)-2'-O)-methyltransferase [Bacillus pumilus]	0.647776	-0.221384	-0.0718909	0.0946964	-0.254252
489308895	MULTISPECIES: 50S ribosomal protein L35 [Bacillales]	0.64785	-0.589143	0.551297	-0.0505418	0.379693
500858753	VWA domain-containing protein [Bacillus pumilus]	0.651376	-0.0978622	-0.0686899	0.112613	-0.0974854
500858237	flagellar motor protein MotB [Bacillus pumilus]	0.652287	-0.120609	-0.0402761	0.208757	0.0793352
495620319	MULTISPECIES: DUF370 domain-containing protein [Bacillus]	0.652744	0.109738	0.016149	-0.365993	-0.13627
754202994	rhodanese-like domain-containing protein [Bacillus pumilus]	0.652772	0.107832	0.245412	0.307298	0.207024
500857938	coproporphyrinogen III oxidase [Bacillus pumilus]	0.652797	-0.116992	-0.103743	0.00793986	-0.106519
500858384	isoleucine--tRNA ligase [Bacillus pumilus]	0.653142	-0.0029342	0.00379529	-0.0389678	0.024918
500857378	hydantoin utilization protein B [Bacillus pumilus]	0.654155	-0.110729	0.0155592	0.184852	0.00368082
500858046	BMP family ABC transporter substrate-binding protein [Bacillus pumilus]	0.654401	-0.21573	-0.10115	0.0242674	-0.230732
489306337	esterase [Bacillus pumilus]	0.655262	-0.063527	-0.0924075	-0.188712	0.00259978
500860016	flagellar hook-associated protein FlgK [Bacillus pumilus]	0.65528	-0.121522	-0.165412	0.286026	-0.0217712
500857333	hypothetical protein [Bacillus pumilus]	0.655612	-0.0406397	0.0634623	0.0468493	0.153581
500857385	non-ribosomal peptide synthetase [Bacillus pumilus]	0.655843	-0.0676603	0.13144	0.0430452	0.227797
489309718	23S rRNA (guanosine(2251)-2'-O)-methyltransferase RlmB [Bacillus pumilus]	0.656041	-0.0558428	-0.203737	-0.163333	-0.00589039
500857760	hypothetical protein [Bacillus pumilus]	0.656804	0.0821479	0.158259	-0.101882	-0.187736
495622186	MULTISPECIES: cold-shock protein [Bacillus]	0.656963	0.56163	-0.208074	0.871767	0.0708883
500858516	DNA recombination/repair protein RecA [Bacillus pumilus]	0.657796	0.0923877	-0.253845	-0.283453	0.0746865
754202675	sucrose-6-phosphate hydrolase [Bacillus pumilus]	0.657873	-0.0464177	-0.121965	-0.110428	0.0370977
500859632	MULTISPECIES: hypothetical protein [Bacillus]	0.658527	-0.149331	0.118819	0.0902663	-0.094243
736654713	MULTISPECIES: YqeG family HAD IIIA-type phosphatase [Bacillus]	0.659125	-0.0207003	0.0429928	0.337739	0.0422699
500857197	elongation factor Tu [Bacillus pumilus]	0.660685	0.0791955	-0.18804	-0.226591	-0.0522773
500858713	N-acetyltransferase [Bacillus pumilus]	0.662169	0.0873919	-0.0182825	0.0696614	0.249234
500857683	AcrB/AcrD/AcrF family protein [Bacillus pumilus]	0.663199	-0.193113	-0.237336	-0.0815332	0.0572576
500859264	septum formation inhibitor Maf [Bacillus pumilus]	0.663488	0.0581599	-0.0610093	0.106509	-0.012075
500857151	RidA family protein [Bacillus pumilus]	0.664011	-0.0108078	0.275532	0.560258	-0.0747905
489309362	MULTISPECIES: hypothetical protein [Bacillus]	0.665513	-0.108732	-0.198386	0.499163	-0.092084
500859715	ATP:cob(I)alamin adenosyltransferase [Bacillus pumilus]	0.667117	0.0107448	0.0198474	-0.0884596	-0.119764
754202159	hypothetical protein [Bacillus pumilus]	0.667173	-0.164108	-0.0931879	-0.0225857	-0.181395
489303788	MULTISPECIES: hypothetical protein [Bacillus]	0.667601	-0.20241	-0.185881	0.35248	-0.0795991
500857355	NAD(+) synthetase [Bacillus pumilus]	0.668455	-0.0459475	0.13828	-0.0541373	-0.0655177
500857335	hypothetical protein [Bacillus pumilus]	0.6687	0.0685157	-0.0831408	-0.128187	0.0493201
489308864	MULTISPECIES: DUF2507 domain-containing protein [Bacillus]	0.669972	-0.00317616	-0.0740929	-0.210074	-0.104289
500858366	UDP-N-acetylenolpyruvoylglucosamine reductase [Bacillus pumilus]	0.670018	-0.0960834	-0.109607	0.0366397	0.151515
500859963	NAD(P)-dependent oxidoreductase [Bacillus pumilus]	0.670763	-0.259735	-0.217986	0.0720047	-0.246127
500859361	MULTISPECIES: ATP-dependent 6-phosphofructokinase [Bacillus]	0.672118	0.256863	0.140355	0.0648513	0.166275
500858136	flagellin [Bacillus pumilus]	0.673139	-0.158859	-0.0369908	0.423181	0.211263
489304759	cytochrome c oxidase subunit II [Bacillus pumilus]	0.673204	-0.215464	-1.31231	-1.44311	-1.43542
489306327	MULTISPECIES: Lrp/AsnC family transcriptional regulator [Bacillus]	0.6734	0.0083819	0.18299	0.226072	0.000214963
489307708	MULTISPECIES: CTP synthetase [Bacillus]	0.67462	0.0673806	-0.0709539	-0.0719568	0.034569
500857661	DNA helicase PcrA [Bacillus pumilus]	0.674729	0.115508	0.0569487	0.0570895	0.085163
500859999	cell division ATP-binding protein FtsE [Bacillus pumilus]	0.674788	0.0936188	0.0223356	-0.0168206	-0.0428372
500859560	type 1 glutamine amidotransferase [Bacillus pumilus]	0.676922	0.0777038	0.1869	-0.202155	0.0334877
500858932	DUF2164 domain-containing protein [Bacillus pumilus]	0.677174	-0.436152	-0.149779	-0.308345	0.043884
754202936	UDP-N-acetylmuramoyl-L-alanyl-D-glutamate--2,6-diaminopimelate ligase [Bacillus pumilus]	0.677275	-0.0158748	-0.127635	0.0607803	0.0160676
908397928	hypothetical protein [Bacillus pumilus]	0.67765	-0.141909	-0.154727	0.017111	-0.160915
500858455	hypothetical protein [Bacillus pumilus]	0.678138	-0.31044	-0.143832	-0.223923	-0.0870689
500858807	MULTISPECIES: dihydroxy-acid dehydratase [Bacillus]	0.678253	0.204826	0.290444	-0.0123849	0.214511
500859583	sporulation kinase [Bacillus pumilus]	0.678323	0.000483633	0.280946	0.0563785	0.0215934
754202475	ABC transporter ATP-binding protein [Bacillus pumilus]	0.68037	0.00937603	0.0510583	0.162167	-0.0827548
500857396	hypothetical protein [Bacillus pumilus]	0.681574	-0.54555	-0.455057	-0.051249	-0.799095
500860945	DUF4188 domain-containing protein [Bacillus pumilus]	0.682791	0.248214	0.245387	0.31302	0.124363
500859892	phosphoglycerate kinase [Bacillus pumilus]	0.683022	-0.0913043	-0.154193	0.0277508	0.032608
489309070	MULTISPECIES: D-alanine--poly(phosphoribitol) ligase subunit 2 [Bacillus]	0.683065	-0.0664383	-0.123065	0.642904	0.320477
489306799	MULTISPECIES: STAS domain-containing protein [Bacillus]	0.684501	0.148679	0.177872	0.23394	0.0782764
489309972	MULTISPECIES: 4-hydroxy-3-methylbut-2-en-1-yl diphosphate synthase (flavodoxin) [Bacillus]	0.685005	-0.048704	0.0459348	-0.0547642	-0.0707591
754202162	hypothetical protein [Bacillus pumilus]	0.687055	-0.061142	0.113716	0.0468648	-0.179314
500857225	flagellin [Bacillus pumilus]	0.68767	-0.386067	-0.195639	0.133169	0.0160268
500860760	thiol reductant ABC exporter subunit CydC [Bacillus pumilus]	0.688065	0.0126675	0.0809209	0.136913	0.143353
754202689	glutamine ABC transporter substrate-binding protein [Bacillus pumilus]	0.68831	0.399489	-0.0364499	-0.326287	-0.701062
754202070	DUF4115 domain-containing protein [Bacillus pumilus]	0.689404	-0.11387	0.0148908	0.0461437	0.0937641
500858408	bifunctional phosphopantothenoylcysteine decarboxylase/phosphopantothenate--cysteine ligase CoaBC [Bacillus pumilus]	0.689988	0.189381	0.0940345	0.0831811	0.157413
489310247	MULTISPECIES: thioredoxin [Bacillus]	0.693746	-0.194249	0.0284257	-0.22375	-0.0207033
500857993	SMC family ATPase [Bacillus pumilus]	0.694115	0.0695915	0.0673659	-0.141334	0.00444291
500859360	pyruvate kinase [Bacillus pumilus]	0.69483	0.0216975	-0.0641324	0.0874475	0.112948
489304301	MULTISPECIES: DUF2187 domain-containing protein [Bacillus]	0.695327	0.00847907	-0.020967	0.76364	0.16836
500857571	cyclic pyranopterin monophosphate synthase MoaC [Bacillus pumilus]	0.69676	-0.0389867	-0.054172	0.173893	-0.0481999
500858663	PTS fructose transporter subunit IIBC [Bacillus pumilus]	0.697502	0.0521056	-0.163856	-0.00612647	0.162108
500858514	CDP-diacylglycerol--glycerol-3-phosphate 3-phosphatidyltransferase [Bacillus pumilus]	0.698367	-0.0148753	-0.0419858	-0.0286845	-0.231213
500857965	hypothetical protein [Bacillus pumilus]	0.699549	0.110691	0.233371	-0.0499437	0.000610144
500857510	NAD(P)-dependent alcohol dehydrogenase [Bacillus pumilus]	0.700984	0.266252	0.259028	0.111131	0.10111
754201765	MOSC domain-containing protein [Bacillus pumilus]	0.701825	-0.0949805	0.161726	0.275756	0.255289
500857899	phospho-sugar mutase [Bacillus pumilus]	0.70184	-0.0116696	-0.12883	-0.163143	-0.0516974
500858954	NUDIX hydrolase [Bacillus pumilus]	0.70243	-0.0634163	-0.191154	0.0345475	0.0771537
500860047	dTDP-glucose 4,6-dehydratase [Bacillus pumilus]	0.702465	0.0889123	0.0563454	0.13554	0.0852721
500858198	5-methyltetrahydropteroyltriglutamate--homocysteine methyltransferase [Bacillus pumilus]	0.70645	0.121481	0.403433	0.12421	0.201121
500859109	GTPase Era [Bacillus pumilus]	0.706488	-0.079958	-0.0553519	-0.0876884	0.0813564
500857682	TetR/AcrR family transcriptional regulator [Bacillus pumilus]	0.708111	0.144895	0.25682	0.57496	0.165393
500859278	GTP-binding protein [Bacillus pumilus]	0.708306	-0.0300866	0.123603	-0.180403	0.0473481
495617554	MULTISPECIES: chemical-damaging agent resistance protein C [Bacillus]	0.708471	-0.0168479	0.183204	-0.0207218	0.0286215
489309736	MULTISPECIES: 50S ribosomal protein L5 [Bacillus]	0.709798	-0.0180905	-0.0717186	0.0254629	0.14087
500858134	NAD(P)-dependent alcohol dehydrogenase [Bacillus pumilus]	0.709885	-0.0268903	0.121777	0.293744	-0.154665
500857945	foldase [Bacillus pumilus]	0.710549	-0.0501883	0.103487	0.0873067	0.119255
500858722	ROK family transcriptional regulator [Bacillus pumilus]	0.711001	0.0528965	-0.0638732	0.0139217	0.0949751
500859880	GbsR/MarR family transcriptional regulator [Bacillus pumilus]	0.712756	0.245647	0.0775145	0.428181	0.183975
489307008	FMN-dependent NADH-azoreductase [Bacillus pumilus]	0.713572	-0.0435018	-0.00351031	0.128776	-0.0984487
495624304	MULTISPECIES: HIT family protein [Bacillus]	0.713967	0.167645	-0.0144513	-0.110668	0.0544261
500857273	DUF523 domain-containing protein [Bacillus pumilus]	0.714048	0.171626	-0.148659	-0.299755	-0.123391
500859021	1-deoxy-D-xylulose-5-phosphate synthase [Bacillus pumilus]	0.714844	0.0498087	-0.125436	-0.241727	-0.115889
500857572	transcriptional regulator [Bacillus pumilus]	0.715211	-0.000681251	-0.013732	0.0723438	0.0485752
500857183	PIN/TRAM domain-containing protein [Bacillus pumilus]	0.716236	0.0112748	-0.193175	0.173817	-0.399459
500860761	thiol reductant ABC exporter subunit CydD [Bacillus pumilus]	0.716823	0.0350889	0.0309475	0.103369	0.128387
495630754	MULTISPECIES: thiol management oxidoreductase [Bacillus]	0.718594	-0.064582	0.0350969	0.0341987	0.155758
500858459	hypothetical protein [Bacillus pumilus]	0.72077	0.103982	-0.175802	0.112408	-0.108831
754201661	hypothetical protein [Bacillus pumilus]	0.720945	-0.115468	-0.147496	0.123875	-0.163362
500859499	2-succinyl-5-enolpyruvyl-6-hydroxy-3-cyclohexene-1-carboxylate synthase [Bacillus pumilus]	0.721667	0.012432	-0.00864777	-0.0228609	0.0805034
500858162	hypothetical protein [Bacillus pumilus]	0.721776	-0.0313815	-0.22157	-0.403171	-0.161184
500860014	hypothetical protein [Bacillus pumilus]	0.721947	-0.148235	-0.167671	0.274698	-0.071607
500858859	MULTISPECIES: methylglyoxal synthase [Bacillus]	0.722731	0.000932508	0.00601123	-0.149494	-0.047488
489306617	MULTISPECIES: hypothetical protein [Bacillus]	0.726977	-0.00159344	0.0640241	-0.0430169	0.0043201
500859279	endopeptidase La [Bacillus pumilus]	0.728607	0.189234	0.14303	0.152471	0.137541
500858194	organic hydroperoxide resistance protein [Bacillus pumilus]	0.729279	-0.196901	0.0238123	0.0644264	-0.120469
500860790	hypothetical protein [Bacillus pumilus]	0.733215	0.0768052	-0.198918	-0.22114	-0.147027
489307722	single-stranded DNA-binding protein [Bacillus pumilus]	0.738528	-0.0450195	0.0792131	-0.0639506	0.100514
500858866	DUF2487 domain-containing protein [Bacillus pumilus]	0.742314	-0.106669	-0.125402	-0.207749	-0.28833
489310457	enoyl-[acyl-carrier-protein] reductase FabL [Bacillus pumilus]	0.742917	-0.026965	-0.0375687	-0.101833	-0.0284159
489303819	MULTISPECIES: RNA-binding protein Hfq [Bacillus]	0.743643	0.025001	0.231697	0.159982	0.122037
500859635	diaminopimelate epimerase [Bacillus pumilus]	0.744738	-0.0823813	-0.0210667	0.0300479	-0.153568
500858609	hypothetical protein [Bacillus pumilus]	0.749244	-0.259821	0.031837	-0.0505523	-0.0865136
500858607	acyl-CoA thioesterase [Bacillus pumilus]	0.749368	-0.114334	0.211887	0.30643	0.0578457
500860013	flagellar assembly protein FliW [Bacillus pumilus]	0.749734	0.0929085	-0.0637445	-0.0441899	-0.059369
494764954	MULTISPECIES: Fe-S cluster assembly protein SufB [Bacillus]	0.750828	-0.168983	-0.152223	0.306794	-0.232585
500859206	O-methyltransferase [Bacillus pumilus]	0.751505	-0.0480619	0.0059803	0.425742	0.165851
500860763	cytochrome ubiquinol oxidase subunit I [Bacillus pumilus]	0.753408	0.0315488	0.179553	0.274522	0.202892
500859202	transcription elongation factor GreA [Bacillus pumilus]	0.757415	-0.0882971	0.0995125	-0.103197	-0.0956291
500857955	antibiotic biosynthesis monooxygenase [Bacillus pumilus]	0.757791	0.0269218	-0.0172116	0.0417433	0.0909573
489308981	MULTISPECIES: 50S ribosomal protein L20 [Bacillus]	0.758634	0.00968081	-0.141262	0.0209217	0.0940296
754202855	TetR/AcrR family transcriptional regulator [Bacillus pumilus]	0.759247	-0.0919302	-0.168929	-0.018991	-0.137974
500858238	flagellar motor stator protein MotA [Bacillus pumilus]	0.759316	-0.147332	-0.111685	-0.00136082	0.0174768
500857635	5-(carboxyamino)imidazole ribonucleotide synthase [Bacillus pumilus]	0.76287	0.01477	-0.0972772	-0.172157	-0.201842
500859204	collagenase-like protease [Bacillus pumilus]	0.765092	0.0630544	-0.0352318	-0.0211812	0.0228038
500857802	hypothetical protein [Bacillus pumilus]	0.766807	0.0480111	0.0760568	-0.0640922	0.0231903
500857755	trehalose operon repressor [Bacillus pumilus]	0.768508	-0.0581147	0.080469	-0.0585191	0.0166318
500857819	hypothetical protein [Bacillus pumilus]	0.768644	0.00167338	0.079287	1.02035	-0.0900581
500857377	hydantoin utilization protein A [Bacillus pumilus]	0.769773	0.0914839	0.0684874	0.13341	0.0410795
489305286	divergent PAP2 family protein [Bacillus pumilus]	0.774996	0.0212124	0.182824	0.125627	0.205081
500858381	YggT family protein [Bacillus pumilus]	0.775804	-0.138808	0.000124965	-0.126122	-0.245493
500859890	2,3-bisphosphoglycerate-independent phosphoglycerate mutase [Bacillus pumilus]	0.777444	-0.0518717	0.0850996	-0.102272	0.039869
500858128	tetratricopeptide repeat-containing protein [Bacillus pumilus]	0.78353	0.384469	0.107115	-0.0915967	0.283063
500859088	ROK family protein [Bacillus pumilus]	0.783778	-0.00328237	0.0611483	-0.154607	-0.158859
489308301	MULTISPECIES: tRNA-binding protein [Bacillus]	0.785579	-0.0377655	0.0813919	-0.20947	-0.0268996
500857269	proline--tRNA ligase [Bacillus pumilus]	0.786694	0.00297075	-0.0598241	0.0111504	0.105611
500858840	DUF1798 domain-containing protein [Bacillus pumilus]	0.786811	-0.130692	-0.00596348	0.104452	0.0143666
500859284	3-isopropylmalate dehydratase large subunit [Bacillus pumilus]	0.788283	0.166172	-0.00499766	-0.117741	0.165788
500860317	LD-carboxypeptidase [Bacillus pumilus]	0.790321	0.0920734	-0.223716	-0.222367	-0.181088
489307956	MULTISPECIES: asparaginase [Bacillus]	0.79103	-0.0810007	0.0962138	-0.0547629	-0.0383693
500857430	mannitol-1-phosphate 5-dehydrogenase [Bacillus pumilus]	0.791204	-0.0206815	-0.170721	-0.0411073	0.127245
500859666	iron-siderophore ABC transporter substrate-binding protein [Bacillus pumilus]	0.795454	-0.397611	-0.0391903	0.163563	-0.281225
754202814	23S rRNA (uracil(1939)-C(5))-methyltransferase RlmD [Bacillus pumilus]	0.796497	-0.0566455	-0.20327	-0.12028	-0.0410889
500858405	DUF814 domain-containing protein [Bacillus pumilus]	0.796508	-0.0970116	0.00617187	0.0197849	0.0245237
500859683	methionine ABC transporter ATP-binding protein [Bacillus pumilus]	0.797407	0.00671232	0.0931443	0.202584	0.00730899
500861307	yycFG regulatory protein [Bacillus pumilus]	0.79781	-0.0624986	0.0623592	0.109903	0.056508
500859631	Ferredoxin--NADP reductase 2 [Bacillus pumilus]	0.799259	-0.379315	-0.209484	-0.157483	-0.467161
495617190	MULTISPECIES: type I methionyl aminopeptidase [Bacillus]	0.802684	0.036964	-0.107422	-0.173759	0.0304842
500858137	flagellin [Bacillus pumilus]	0.803466	-0.0531129	0.0147986	0.428643	0.160965
500858882	heptaprenyl diphosphate synthase component II [Bacillus pumilus]	0.804174	0.0186779	0.0777748	0.179532	0.0567292
500859612	AI-2E family transporter [Bacillus pumilus]	0.804696	0.0747582	0.153047	-0.018134	0.0725973
500859252	prephenate dehydratase [Bacillus pumilus]	0.805921	0.269979	0.114657	0.11723	0.166382
500859228	bifunctional (p)ppGpp synthetase/guanosine-3',5'-bis(diphosphate) 3'-pyrophosphohydrolase [Bacillus pumilus]	0.809334	-0.0077175	-0.0462953	-0.114695	0.0122746
500858334	hypothetical protein [Bacillus pumilus]	0.809387	-0.0443725	0.0457565	0.128442	0.102883
500859118	membrane protein [Bacillus pumilus]	0.809659	0.0323586	-0.00626688	0.0767095	-0.05049
500858897	pilus assembly protein PilZ [Bacillus pumilus]	0.810207	-0.125142	-0.183329	-0.0197044	-0.117839
500860022	DegV family protein [Bacillus pumilus]	0.811026	-0.134714	-0.0500085	-0.102953	-0.0497687
500858020	N-acetyltransferase [Bacillus pumilus]	0.813717	0.177948	0.113247	0.0583458	0.155754
500860736	class I SAM-dependent rRNA methyltransferase [Bacillus pumilus]	0.813981	-0.00677488	0.163745	0.151339	-0.00966838
500858745	hypothetical protein [Bacillus pumilus]	0.815085	0.0688186	0.198417	0.570195	0.0373671
500859106	glycine--tRNA ligase subunit beta [Bacillus pumilus]	0.817564	0.0335147	0.011081	0.0506987	0.0888637
500859579	pyridoxal phosphate-dependent aminotransferase [Bacillus pumilus]	0.817858	0.108409	-0.0421807	0.058623	-0.0162018
500857589	GMP synthase (glutamine-hydrolyzing) [Bacillus pumilus]	0.822974	0.0590966	0.0272451	-0.00241088	0.115319
754201959	flagellin [Bacillus pumilus]	0.824755	-0.0763925	-0.00299773	0.361706	0.219558
500857202	50S ribosomal protein L14 [Bacillus pumilus]	0.826684	0.162002	-0.068268	-0.0791447	0.00327787
500858586	NADPH--cytochrome P450 reductase [Bacillus pumilus]	0.828028	0.347813	0.023254	-0.129002	0.122324
500858191	glutamate-5-semialdehyde dehydrogenase [Bacillus pumilus]	0.829673	0.0737035	0.0532341	-0.0188732	0.108461
500859498	2-succinyl-6-hydroxy-2,4-cyclohexadiene-1-carboxylate synthase [Bacillus pumilus]	0.831042	0.0639725	0.0233792	0.0284969	0.167921
500858398	phosphoadenosine phosphosulfate reductase [Bacillus pumilus]	0.83297	-0.157432	-0.540078	-0.341889	-0.689014
489303712	MULTISPECIES: transcriptional regulator MraZ [Bacillus]	0.835812	-0.274031	-0.0183881	0.0814781	-0.145414
754202549	molybdate ABC transporter substrate-binding protein [Bacillus pumilus]	0.836842	-0.152932	-0.231423	-0.124826	-0.0411419
489304421	MULTISPECIES: enoyl-[acyl-carrier-protein] reductase FabI [Bacillus]	0.838189	0.0863674	0.0550853	0.0175938	0.121466
489310668	MULTISPECIES: YbaB/EbfC family nucleoid-associated protein [Bacillus]	0.838814	-0.0632942	0.0861831	0.167282	0.0868511
489309764	MULTISPECIES: 50S ribosomal protein L6 [Bacillus]	0.839817	-0.29661	-0.194127	-0.0868488	0.166388
500860103	flagellar hook-basal body protein [Bacillus pumilus]	0.840239	-0.130674	-0.0227124	0.196296	0.0110043
489306331	MULTISPECIES: WXG100 family type VII secretion target [Bacillales]	0.841616	-0.0433836	0.28552	0.180357	0.170815
500859634	MULTISPECIES: iron-sulfur cluster insertion protein ErpA [Bacillus]	0.845524	-0.309528	-0.194703	0.160964	0.0168647
500858981	GntR family transcriptional regulator [Bacillus pumilus]	0.847133	0.217728	-0.0202536	-0.207886	-0.0889073
500859920	iron-hydroxamate ABC transporter substrate-binding protein [Bacillus pumilus]	0.853196	-0.3566	-0.0580297	0.134002	-0.159668
500857625	N-acetyltransferase [Bacillus pumilus]	0.85708	0.0592739	-0.020209	0.0300328	0.093481
500859084	DUF1189 domain-containing protein [Bacillus pumilus]	0.857484	0.095781	0.0848569	-0.0744281	0.146649
754202625	Cof-type HAD-IIB family hydrolase [Bacillus pumilus]	0.85794	0.242555	-0.0478429	0.0394061	0.272421
500857759	low molecular weight phosphotyrosine protein phosphatase [Bacillus pumilus]	0.858055	0.116004	0.131446	0.030657	0.0112864
500857906	Rrf2 family transcriptional regulator [Bacillus pumilus]	0.858914	-0.0206049	0.0422048	0.101797	-0.103525
500859285	3-isopropylmalate dehydrogenase [Bacillus pumilus]	0.870248	0.0883476	0.196211	0.204718	0.244801
500858929	MULTISPECIES: 6,7-dimethyl-8-ribityllumazine synthase [Bacillus]	0.870327	-0.0360326	0.0530242	-0.0553089	0.0242842
500859271	glutamate-1-semialdehyde 2,1-aminomutase [Bacillus pumilus]	0.871271	0.0551567	-0.0471557	-0.0133442	0.121075
489305074	MULTISPECIES: 50S ribosomal protein L28 [Bacillus]	0.871564	0.173149	0.198612	0.366869	0.447245
500859229	single-stranded-DNA-specific exonuclease RecJ [Bacillus pumilus]	0.873568	0.112537	0.0299671	-0.0268479	0.0919508
500860732	hydroxyethylthiazole kinase [Bacillus pumilus]	0.876274	0.077628	0.166018	0.00107332	0.0717675
500858515	damage-inducible protein A [Bacillus pumilus]	0.876496	0.00195328	-0.0076615	0.0293359	0.0152884
500860817	protease [Bacillus pumilus]	0.876851	-0.0971685	-0.0164087	0.0708796	-0.596913
500858797	threonine dehydratase [Bacillus pumilus]	0.87692	0.146654	0.141707	0.110824	0.0517744
500859097	ATP-dependent helicase [Bacillus pumilus]	0.878469	0.0606062	0.0356033	0.0301793	0.0852145
500858870	histidinol-phosphate aminotransferase [Bacillus pumilus]	0.879902	-0.0228215	-0.0727147	-0.0222473	0.00894039
500858758	DUF1806 domain-containing protein [Bacillus pumilus]	0.880438	-0.156813	-0.0393493	-0.091594	-0.142495
754202144	MFS transporter [Bacillus pumilus]	0.889611	-0.001378	0.20064	0.202692	-0.0224817
754202746	N-acetyltransferase [Bacillus pumilus]	0.891042	0.14023	0.116641	-0.0442242	0.125093
500858911	phosphoglycerate dehydrogenase [Bacillus pumilus]	0.891138	-0.0293653	-0.11942	0.00204722	-0.0133465
500860049	CDP-glycerol glycerophosphotransferase family protein [Bacillus pumilus]	0.893035	-0.0626029	-0.0265714	-0.1104	-0.0233635
639684745	MULTISPECIES: translation initiation factor IF-3 [Bacillus]	0.895019	-0.141556	-0.155263	-0.0154179	-0.058732
500860038	LytR family transcriptional regulator [Bacillus pumilus]	0.896829	-0.118832	0.0466418	0.0990445	0.017733
500857150	4-diphosphocytidyl-2C-methyl-D-erythritol kinase [Bacillus pumilus]	0.90022	-0.00569102	-0.0326621	-0.058294	0.0345575
500858860	4-hydroxy-tetrahydrodipicolinate reductase [Bacillus pumilus]	0.901416	0.0218155	0.0101886	-0.105156	0.0168779
500858262	penicillin-binding protein 2 [Bacillus pumilus]	0.902645	-0.116139	-0.172734	-0.106215	-0.00659529
489307621	branched-chain amino acid aminotransferase [Bacillus pumilus]	0.904649	0.0302375	0.0650484	0.105545	0.0849435
489309159	MULTISPECIES: 50S ribosomal protein L27 [Bacillus]	0.90537	-0.490119	-0.286622	-0.0565139	-0.182644
500859363	DNA polymerase III subunit alpha [Bacillus pumilus]	0.905735	-0.087744	-0.039114	-0.0623696	-0.106161
500859272	porphobilinogen synthase [Bacillus pumilus]	0.906003	0.037394	0.0152958	-0.0566843	-0.0485099
500857426	DUF1775 domain-containing protein [Bacillus pumilus]	0.90821	-0.152777	-0.15556	-0.114458	-0.204626
500858541	class 1b ribonucleoside-diphosphate reductase subunit alpha [Bacillus pumilus]	0.908742	-0.177605	-0.538886	-0.284143	-0.571766
908397985	SDR family oxidoreductase [Bacillus pumilus]	0.9102	0.121185	0.0297192	0.0899573	0.0146482
500857588	hypothetical protein [Bacillus pumilus]	0.910328	0.0807173	0.0511629	-0.129442	0.0247895
500859023	exodeoxyribonuclease 7 small subunit [Bacillus pumilus]	0.911153	-0.0241479	0.0739284	0.100907	0.067884
500857570	ABC transporter ATP-binding protein [Bacillus pumilus]	0.914784	0.0298323	-0.0385981	0.00863144	0.0147968
500857556	serine--tRNA ligase [Bacillus pumilus]	0.915598	0.0866223	-0.0540575	-0.0240746	0.00564379
500858953	TIGR00375 family protein [Bacillus pumilus]	0.922557	-0.102797	-0.0131421	0.0023321	0.0651916
500857869	O-acetylhomoserine aminocarboxypropyltransferase [Bacillus pumilus]	0.924306	0.074239	0.0344082	-0.0884307	-0.082462
500857379	ABC transporter substrate-binding protein [Bacillus pumilus]	0.925375	-0.0834642	0.0875722	0.0582618	-0.0429386
500857621	2-isopropylmalate synthase 2 [Bacillus pumilus]	0.925816	-0.0427043	0.0304978	0.0580438	-0.0013583
500859073	rhomboid family intramembrane serine protease [Bacillus pumilus]	0.926957	0.0486476	0.0789019	0.100071	0.0607383
500857427	copper-binding protein [Bacillus pumilus]	0.931977	0.00503736	0.0243278	-0.0450759	-0.24237
489309616	MULTISPECIES: 30S ribosomal protein S8 [Bacillus]	0.934773	0.0147272	0.0850675	0.0527807	0.117732
500858076	CYTH domain-containing protein [Bacillus pumilus]	0.938359	-0.0102232	-0.0190954	-0.076029	0.0965949
489309643	MULTISPECIES: 50S ribosomal protein L30 [Bacillus]	0.941792	-0.203474	0.501424	0.250845	0.225838
500857497	phosphoserine phosphatase [Bacillus pumilus]	0.94233	0.00136929	0.118373	0.0505979	-0.0208905
489309762	MULTISPECIES: CtsR family transcriptional regulator [Bacillus]	0.943001	-0.0605553	-0.0102884	-0.0456187	-0.0247429
500860001	cytochrome c551 [Bacillus pumilus]	0.94504	-0.00239135	-0.0029859	0.134292	-0.140824
500859471	gamma carbonic anhydrase family protein [Bacillus pumilus]	0.955514	-0.0746826	0.0485275	-0.0176565	0.00030039
489309794	50S ribosomal protein L4 [Bacillus pumilus]	0.957755	-0.0115682	0.118466	0.0553079	0.0952715
500857237	TIGR00159 family protein [Bacillus pumilus]	0.957781	0.12161	0.00620802	-0.000433366	0.0847847
500859127	HrcA family transcriptional regulator [Bacillus pumilus]	0.964204	0.07739	0.0642002	0.0773337	0.122052
500858972	zinc metallohydrolase [Bacillus pumilus]	0.969397	-0.0379204	0.0634563	0.00859766	-0.0193498
500858348	16S rRNA (guanine(966)-N(2))-methyltransferase RsmD [Bacillus pumilus]	0.972355	-0.0539933	-0.0783592	0.0480352	-0.00369883
500857429	MULTISPECIES: PTS mannitol transporter subunit IIA [Bacillus]	0.974442	-0.110138	-0.137373	-0.0387751	-0.175327
754202866	tRNA epoxyqueuosine(34) reductase QueG [Bacillus pumilus]	0.976928	-0.099153	-0.0725726	-0.0322068	-0.0401464
500859700	serine protease [Bacillus pumilus]	0.980444	0.0255619	-0.0408911	-0.117139	-0.0843172
500859273	uroporphyrinogen-III synthase [Bacillus pumilus]	0.982581	0.0289061	-0.0183736	0.0416536	0.00934627
754201962	FAD-dependent oxidoreductase [Bacillus pumilus]	0.984252	-0.0238421	-0.0303508	-0.0554692	-0.0712749
500859507	GNAT family N-acetyltransferase [Bacillus pumilus]	0.994877	0.0286715	0.0605361	0.0525991	0.0358202
